# Supplementary material for: Lung macrophages utilize unique cathepsin K–dependent phagosomal machinery to degrade intracellular collagen
Source: Life Sci Alliance. 2023 Jan 25;6(4):e202201535. doi: 10.26508/lsa.202201535 (PMC9877437; doi:10.26508/lsa.202201535)
Supplement: Supplementary file 1 [file LSA-2022-01535_TableS1.xlsx]

## Sheet: Table_S1
Protein IDs	Protein names	Gene names	Peptides	Unique peptides	Sequence coverage [%]	Score	Log2 LFQ int Brain_01	Log2 LFQ int Brain_02	Log2 LFQ int Brain_03	Log2 LFQ int Lungs_01	Log2 LFQ int Lungs_02	Log2 LFQ int Lungs_03	Log2 LFQ int Peritoneum_01	Log2 LFQ int Peritoneum_02	Log2 LFQ int Peritoneum_03	Only identified by site	id
A0A075B695		Trav9d-3	1	1	14.2	-2	NaN	NaN	NaN	NaN	NaN	NaN	NaN	19.123	NaN	+	0
A0A087WNL9;Q0VG62;Q0VG62-1	Uncharacterized protein C8orf59 homolog	1810022K09Rik	1	1	24.1	7.3189	21.618	21.727	21.564	NaN	21.373	21.837	NaN	19.705	NaN		1
A0A087WNM1;Q91Z67;A0A087WSQ1;A0A087WS59;A0A087WRV4;A0A087WS73;D3YZW1;Q91Z69	SLIT-ROBO Rho GTPase-activating protein 2	Srgap2	11	11	17.2	45.527	25.856	25.86	26.03	24.495	24.468	24.223	25.177	25.113	25.066		2
A2AP81;A0A087WR08;A0A087WQ57;A0A087WNM2;A2AP82;Q6NZA9;Q8VI33	Transcription initiation factor TFIID subunit 9B;Transcription initiation factor TFIID subunit 9	Taf9b;Taf9	1	1	13.8	1.5031	19.895	21.378	20.598	NaN	NaN	NaN	NaN	NaN	NaN		3
A0A087WNP6;Q4VAA2-2;Q4VAA2	Protein CDV3	Cdv3	1	1	7.7	100.39	21.585	21.743	21.666	21.817	21.089	21.745	NaN	20.011	19.977		4
A0A087WNR0;P41251	Natural resistance-associated macrophage protein 1	Slc11a1	1	1	3.6	6.0651	22.157	21.977	22.555	NaN	NaN	NaN	22.105	22.136	20.86		5
A0A087WQE6;A0A087WNT1;P83940;A0A087WPE4	Transcription elongation factor B polypeptide 1	Tceb1	2	2	31.6	4.3744	23.042	22.331	22.117	NaN	22.609	22.21	22.19	22.488	22.177		6
A0A087WNU1;A0A087WPM0;Q3UQA7	Selenoprotein H	2700094K13Rik;Selh	1	1	25.7	3.8144	23.95	23.215	23.886	23.993	23.76	24.063	NaN	23.704	24.215		7
A0A087WNV1;A0A087WSR7;A0A087WR52;Q8K2K6-3;Q8K2K6-1;Q8K2K6;Q8K2K6-2;A0A087WRL1	Arf-GAP domain and FG repeat-containing protein 1	Agfg1	5	5	19.4	14.245	23.843	22.912	23.985	23.992	24.009	23.614	24.267	24.107	24.196		8
E9Q6L0;J3QP81;A0A087WS18;A0A087WQF1;A0A087WNW8;A0A087WQ95;E9QNY9;E9QKH0;A0A087WQ31;A0A0A6YXZ1;A0A087WRE8;A0A087WRK0;A0A087WP42;A0A0N4SUT7;Q80TV8;Q80TV8-2;A0A0A6YWK1	CLIP-associating protein 1	Clasp1	4	3	3.4	3.2366	20.483	19.983	20.286	NaN	20.462	20.542	NaN	NaN	NaN		9
A0A087WPH7		Psmc3	7	1	36.7	2.9175	NaN	20.243	NaN	19.648	19.533	20.214	20.248	20.359	19.514		10
A0A087WPT7;Q6P549;A0A1B0GST7;A0A1B0GR64	Phosphatidylinositol 3,4,5-trisphosphate 5-phosphatase 2	Inppl1	8	7	9.9	21.446	23.155	23.346	23.064	22.13	22.538	22.385	22.601	22.986	23.032		11
D3YWG9;A0A087WPX9;D3Z057;Q9DAD3;E9Q4P1		Wdfy1	3	3	45.3	7.0249	24.654	24.747	24.826	23.974	24.115	23.796	24.4	24.769	24.744		12
A0A087WS03;A0A087WQ32;G3X9F1;Q9R1S3-2;Q9R1S3-3;Q9R1S3	GPI ethanolamine phosphate transferase 1	Pign	2	2	3.8	2.3227	NaN	NaN	NaN	NaN	NaN	NaN	NaN	NaN	NaN		13
E9QAN4;G3UW47;Q6TA13;E9Q9G6;A0A087WQE8;P33173;E9Q9B0;A2AH75;A0A5F8MPF0;O35071;Q60575-3;Q60575-2;Q60575;Q3V3Y9	Kinesin-like protein;Kinesin-like protein KIF1A;Kinesin-like protein KIF1C;Kinesin-like protein KIF1B	Kif1a;Kif1c;Kif1b	3	3	1.7	2.7405	NaN	NaN	NaN	NaN	NaN	22.447	NaN	NaN	NaN		14
A0A087WQH8		Slc35a4	3	3	39.8	6.5927	24.496	24.568	24.345	24.284	24.361	24.234	24.277	24.309	24.206		15
B7ZNP0;A0A087WQK5;A0A087WR24;Q2HXL6	alpha-1,2-Mannosidase;ER degradation-enhancing alpha-mannosidase-like protein 3	Edem3	3	3	4.4	3.4706	NaN	NaN	NaN	NaN	NaN	NaN	NaN	NaN	21.373		16
A0A087WQN7;F8VQ87;P97789-3;P97789-2;P97789;A0A087WNV6	5-3 exoribonuclease 1	Xrn1	5	5	3.7	6.9492	20.318	20.538	NaN	20.244	NaN	NaN	20.247	NaN	20.348		17
A0A087WQQ5;F8VQC7;A0A087WQI3;A0A087WS29;A0A087WNW3;A0A087WRS1;A0A087WQ25;A0A087WS23;A0A087WPX0;A0A087WQF8;A0A087WP85;A0A087WQG4;A0A087WP14;A0A087WS04;A0A087WPW5;Q61595-5;A0A087WP48;A0A087WQD0;Q61595;Q61595-9;Q61595-3;Q61595-6;Q61595-7;Q61595-2;Q61595-16;Q61595-14;Q61595-13;Q61595-10;Q61595-11;Q61595-15;Q61595-12;Q61595-4;Q61595-8;A0A087WPY8;A0A087WR91	Kinectin	Ktn1	24	24	27.4	125.87	27.212	27.04	27.058	26.935	26.837	27.236	25.815	25.627	25.741		18
A0A087WQS0;A0A1D5RM59;E9Q0S6;A0A087WRU0;A0A087WQ94;A0A087WQM0;Q9DBT6;A0A087WR29;A0A087WP40;A0A087WS32		Tns1	11	10	9.1	28.975	24.218	24.666	23.03	25.577	25.317	25.097	21.215	20.813	NaN		19
Q9CQC6;A0A087WQS2;A0A087WPF9	Basic leucine zipper and W2 domain-containing protein 1	Bzw1	5	5	10.5	11.31	24.889	24.618	24.507	24.741	24.482	25.13	23.866	23.856	23.713		20
A0A087WR20;P49935	Pro-cathepsin H;Cathepsin H mini chain;Cathepsin H;Cathepsin H heavy chain;Cathepsin H light chain	Ctsh	2	2	9.7	11.401	22.522	22.763	21.875	25.512	25.409	25.608	23.876	24.172	23.899		21
A0A087WR50;P11276;Q3UHL6;A0A087WS56;A0A087WSN6;B9EHT6;B7ZNJ1;A0A087WS99;A0A087WSU6;Q4KL80	Fibronectin;Anastellin	Fn1	53	53	34.5	323.31	28.823	28.703	28.853	30.092	30.152	30.178	27.283	27.32	27.437		22
D0QMC3;A0A087WRA4;A0A087WQG9	Myeloid cell nuclear differentiation antigen-like protein	Mndal	8	1	19.3	8.536	22.725	22.921	22.408	21.657	22.768	23.036	22.827	22.873	23.156		23
A0A0R4J2B5;A0A087WRI8;G5E8E3;Q8R3Y5-2;Q8R3Y5	Uncharacterized protein C19orf47 homolog	2310022A10Rik	2	2	7.4	23.883	22.724	22.418	21.543	22.608	22.364	22.583	23.034	22.204	22.531		24
A0A087WRM2;Q91VK4	Integral membrane protein 2C;CT-BRI3	Itm2c	4	4	22	9.4112	NaN	21.888	NaN	NaN	NaN	NaN	NaN	NaN	NaN		25
A0A087WRQ4;P63166	Small ubiquitin-related modifier 1	Sumo1	2	2	30.7	5.5566	23.809	23.71	23.892	24.208	24.251	24.727	23.202	23.437	23.271		26
A0A087WRT7		Ms4a4a	1	1	8.9	42.723	23.615	23.666	23.566	21.958	NaN	22.149	25.142	25.42	25.469		27
A0A087WSI8;A0A0R4J0I6;Q80XL6;D3YTQ5;F6U473	Acyl-CoA dehydrogenase family member 11	Acad11	4	4	10.5	5.7171	21.015	20.492	20.661	21.091	NaN	21.412	20.259	21.162	20.803		28
A0A087WSK7;Q921I0;Q9CQZ0	ORM1-like protein 1	Gm28778;Ormdl1	3	3	18.9	79.732	24.106	25.065	24.435	24.626	24.811	24.736	24.401	24.492	24.585		29
Q8C3V4;A0A087WSP5;P42225;Q99K94;Q8CFQ1;A0A087WRI1;A0A087WSQ5	Signal transducer and activator of transcription;Signal transducer and activator of transcription 1	Stat1	10	10	17.2	101.01	24.061	23.869	24.438	23.68	23.534	23.749	22.761	22.688	NaN		30
A0A0A0MQ68;Q60759;D3Z4I2	Glutaryl-CoA dehydrogenase, mitochondrial	Gcdh	4	4	12.8	3.1779	21.303	21.915	22.184	NaN	20.786	20.633	22.021	22.506	22.498		31
A0A0A0MQ73;Q6PDK2	Histone-lysine N-methyltransferase;Histone-lysine N-methyltransferase 2D	Kmt2d	2	2	0.4	1.9144	NaN	NaN	NaN	NaN	24.926	NaN	25.023	NaN	25.702		32
S4R294;S4R2J9;A0A0A0MQ79;Q3TLH4-5;Q3TLH4;S4R209;S4R2L9	Protein PRRC2C	Prrc2c	14	14	6.5	25.479	25.626	25.619	25.316	25.25	25.702	25.817	25.087	25.265	25.417		33
A0A0A0MQ80;Q3UMC0;A0A0G2JFY0;D3Z0U5;D6RGM7;D3Z4J2;Q9D3R6-3;Q9D3R6	Spermatogenesis-associated protein 5	Spata5	14	14	23	34.83	26.006	25.949	25.515	26.288	25.516	25.91	25.659	25.547	25.553		34
V9GXE4;A0A0A0MQ89;Q80US4-3;Q80US4	Actin-related protein 5	Actr5	1	1	7.7	2.6707	20.165	NaN	20.244	NaN	NaN	20.638	NaN	NaN	NaN		35
A0A0A0MQ90;P97352	Protein S100-A13	S100a13	4	4	25	9.9822	25.86	25.812	26.252	27.432	27.104	27.169	27.002	27.125	26.757		36
A0A0A0MQA5;P68368;A0A087WQS4;A0A087WRB4;A0A087WSB0;A0A087WSL5	Tubulin alpha-4A chain	Tuba4a	15	3	37.3	7.855	24.524	24.541	24.732	24.429	24.942	24.918	24.55	24.864	24.593		37
A0A0A0MQD4;Q8K201	Keratinocyte-associated transmembrane protein 2	9530068E07Rik;Kct2	1	1	5.2	5.3873	21.628	21.735	21.402	22.037	NaN	NaN	22.262	NaN	NaN		38
A0A0A0MQD7;A0A2I3BPN8;A3KGS3-2;A3KGS3;F7CGP0;F7AI67	Ral GTPase-activating protein subunit alpha-2	Ralgapa2	11	11	7.6	8.8016	NaN	NaN	NaN	NaN	NaN	NaN	23.117	23.376	23.367		39
S4R1W1;A0A0A0MQF6;P16858;A0A1D5RLD8;S4R257;V9GX06;S4R1W8;S4R1N5;V9GXK0;A0A0R4J0X7;S4R2G5;Q64467	Glyceraldehyde-3-phosphate dehydrogenase	Gm3839;Gapdh	14	14	47.4	323.31	29.699	29.634	29.746	30.249	30.304	30.536	29.943	29.929	29.994		40
A0A0A0MQM0;P63242;J3QPS8;Q8BGY2	Eukaryotic translation initiation factor 5A;Eukaryotic translation initiation factor 5A-1	Eif5a	5	5	35.6	9.9403	24.957	24.636	25.196	25.606	25.568	25.459	25.432	23.579	23.396		41
A0A0A0MQM7;O08746-2;O08746	Matrilin-2	Matn2	2	2	2.7	1.4527	NaN	22.149	22.479	NaN	21.825	22.859	NaN	NaN	21.923		42
A0A0A0MQN1;Q5RL79	Keratinocyte-associated protein 2	Krtcap2	1	1	14.9	89.135	25.566	25.641	25.379	25.911	25.577	24.11	26.155	25.955	26.904		43
A0A0A6YVP8;D6RGQ0;E9Q8H9;E9Q8I0;P06909;Q61405;Q4LDF6;A0A668KLU9;A0A0A6YWP4	Complement factor H	Cfh;Cfhr2	2	2	5.2	3.6789	NaN	NaN	NaN	NaN	NaN	NaN	NaN	NaN	21.986		44
A0A0A6YVR9;P09925;V9GXE6	Surfeit locus protein 1	Surf1	4	4	28.3	14.653	24.423	23.942	24.131	24.279	24.178	24.478	22.7	25.004	24.366		45
A0A0A6YVS2;Q921L3	Transmembrane and coiled-coil domain-containing protein 1	Tmco1	6	6	24	32.121	27.456	27.474	27.327	27.43	27.285	27.301	27.525	27.569	27.401		46
A0A0A6YVU8;Q9JKV1	Proteasomal ubiquitin receptor ADRM1	Gm9774;Adrm1	2	2	6.1	6.1291	22.275	22.129	22.57	22.133	22.445	22.85	21.018	21.689	21.457		47
A0A0A6YVW1;Q9JKL4	NADH dehydrogenase [ubiquinone] 1 alpha subcomplex assembly factor 3	Ndufaf3	1	1	26.7	1.837	20.063	21.007	21.171	20.726	NaN	21.143	NaN	20.752	20.698		48
A0A0A6YW27;Q91XZ0		Pcdhga1	1	1	2.1	-2	NaN	NaN	NaN	NaN	NaN	NaN	NaN	20.801	21.07	+	49
P97820;A0A0A6YW53;A0A0A6YWR8;E9PVG7;B7ZNR9;F8VPL5;E0CZD7;B9EKN8;E9PUL9;E0CY98;E0CXD6;P83510;E0CZF8;B2RQ80;P83510-2;A0A0A6YXE5;A0A0A6YWJ2;A0A0A6YVR7;A0A0A6YVZ8;E0CYV5	Mitogen-activated protein kinase kinase kinase kinase 4	Map4k4	17	1	17.7	2.0621	NaN	NaN	NaN	20.382	NaN	NaN	NaN	NaN	NaN		50
A0A0A6YW67;E9Q9J0;E9Q4P0;E9Q5F6;E9QNP0;Q5SX22;P62984;P62983;P0CG49;P0CG50	Ubiquitin-60S ribosomal protein L40;Ubiquitin;60S ribosomal protein L40;Ubiquitin-40S ribosomal protein S27a;Ubiquitin;40S ribosomal protein S27a;Polyubiquitin-B;Ubiquitin;Polyubiquitin-C;Ubiquitin;Ubiquitin-related 1;Ubiquitin-related 2	Gm8797;Uba52;Kxd1;Ubc;Ubb;Rps27a	6	6	63.6	323.31	31.661	31.646	31.77	31.161	31.134	31.343	31.428	31.372	31.516		51
A0A0A6YW77;P11672	Neutrophil gelatinase-associated lipocalin	Lcn2	1	1	4.8	4.0087	NaN	NaN	22.336	NaN	NaN	NaN	NaN	NaN	NaN		52
A0A0A6YW80;G3X8Y3;Q80UM3;A0A0A6YX86;A0A0A6YXF4;Q9DBB4;E9PZ53	N-alpha-acetyltransferase 15, NatA auxiliary subunit	Naa15	14	14	20.9	67.835	25.903	25.675	26.012	25.989	25.998	26.194	24.872	24.916	25.004		53
A0A0A6YW87;Q9CX13	Protein cornichon homolog 4	Cnih4	1	1	25.6	2.908	25.945	25.801	26.063	24.495	24.905	25.321	25.375	25.973	25.553		54
A0A0A6YWB2;Q8HWB0	Major histocompatibility complex class I-related gene protein	Mr1	1	1	36	4.4312	NaN	NaN	NaN	21.981	21.817	21.867	21.08	20.625	20.068		55
A0A0A6YWF8;Q3U390;A0A0A6YXN8		Sirpb1b	3	1	21.4	3.4356	NaN	NaN	NaN	25.553	NaN	NaN	NaN	NaN	NaN		56
A0A0A6YWM5;E9QKE4;Q8BMG7;Q8BMG7-2	Rab3 GTPase-activating protein non-catalytic subunit	Rab3gap2	11	11	12.4	13.173	23.984	23.131	22.888	23.056	23.567	23.956	23.711	23.785	23.881		57
B2RUE8;A0A0A6YWM8		Map4k4	18	2	21.5	131.03	26.005	26.238	26.034	26.405	26.395	26.52	25.332	25.586	25.179		58
A0A0A6YWY4;A0A0A6YWP7;A0A0A6YXM5;Q6PGA0-2;Q6PGA0;A0A0A6YXP4	REST corepressor 3	Rcor3	3	1	12.5	2.0952	NaN	NaN	NaN	NaN	NaN	NaN	NaN	19.353	20.431		59
E9Q9M5;A0A0A6YWX1;J3KMM1;Q3UJD6-2;Q3UJD6;A0A0A6YWN9;A0A0A6YX42	Ubiquitin carboxyl-terminal hydrolase;Ubiquitin carboxyl-terminal hydrolase 19	Usp19	5	5	7.2	27.347	22.743	23.565	NaN	22.294	22.578	23.11	21.935	22.341	21.851		60
A0A0A6YX18;Q8BVE3;A0A0A6YWP6;A0A0A6YVU0;A0A0A6YW86	V-type proton ATPase subunit H	Atp6v1h	16	16	43	201.63	27.781	27.789	27.824	28.331	28.361	28.136	29.276	29.321	29.4		61
A0A0A6YX21;A0A0A6YY20;Q8VD57	Vesicle transport protein SFT2B	Sft2d2	1	1	15.4	1.5198	22.307	22.635	21.593	21.727	21.709	21.775	23.009	23.139	22.953		62
A0A0A6YX25;D3Z4P2;P59481;F6QN75	VIP36-like protein	Lman2l	4	4	28.3	11.888	24.179	24.107	23.91	23.909	23.01	23.475	23.945	23.824	23.686		63
A0A0A6YX73;Q8K1M3;P12367;A0A0A6YY28	cAMP-dependent protein kinase type II-alpha regulatory subunit	Prkar2a	6	5	22.1	57.444	24.146	24.434	24.39	24.492	25.134	24.769	24.319	24.156	24.636		64
A0A0A6YXE3;G3X9Q0;Q9JKP5;A0A0A6YXP3;Q3U581;A0A0A6YWB0;A0A0A6YVV8	Muscleblind-like protein 1	Mbnl1	2	2	14.6	4.4257	NaN	22.664	NaN	NaN	NaN	NaN	22.775	23.335	23.687		65
Q5FWX7;E9Q6C1;F6UHR6;E9PXZ2;A0A0A6YXH3;A2A8Z1-2;A2A8Z1	Oxysterol-binding protein;Oxysterol-binding protein-related protein 9	Osbpl9	4	4	7.3	4.7011	22.979	23.38	22.372	23.309	23.197	23.207	23.71	24.508	24.128		66
A0A0A6YY00;O35963;P97950	Ras-related protein Rab-33B;Ras-related protein Rab-33A	Rab33b;Rab33a	1	1	16.9	2.4236	21.301	NaN	21.426	21.443	21.557	21.59	21.728	NaN	21.809		67
A0A0A6YY22;Q9WUE3	Cytochrome b561 domain-containing protein 2	Cyb561d2	1	1	27.3	1.4738	NaN	20.551	20.034	20.597	NaN	NaN	22.475	NaN	NaN		68
A0A0B4J1E2;Q9CSN1	SNW domain-containing protein 1	Snw1	15	15	36.8	73.889	25.99	26.151	25.859	25.412	25.635	25.389	25.499	25.475	25.631		69
A0A0B4J1E6;P08101	Low affinity immunoglobulin gamma Fc region receptor II	Fcgr2b;Fcgr2	9	2	39.1	6.9005	NaN	NaN	NaN	NaN	NaN	NaN	22.826	23.303	23.396		70
A0A0B4J1G0		Fcgr4	6	6	22.5	41.666	22.787	23.132	22.767	25.826	25.486	25.88	22.768	23.938	23.145		71
A0A0B4J1G1;P08101-2	Low affinity immunoglobulin gamma Fc region receptor II	Fcgr2b;Fcgr2	10	3	33.8	105.42	26.697	25.823	27.093	22.469	22.752	23.864	29.141	30.613	30.696		72
Z4YNA9;A0A0B4J1G2;Q75VT8-2;Q75VT8	Protein HIDE1	AB124611;Hide1	1	1	7.7	7.2958	NaN	20.817	22.064	NaN	NaN	NaN	NaN	20.64	21.939		73
A0A0B4J1M6;E9PUV2;E9PVR4		Fcgr3	5	1	18.4	7.3815	23.967	23.677	24.572	25.114	25.257	25.446	26.629	26.458	26.566		74
A0A0B4J1P7;Q9WTR6	Cystine/glutamate transporter	Slc7a11	3	3	6.5	15.84	22.956	23.106	22.809	23.116	24.059	23.686	22.351	22.738	22.516		75
Q9DC42;A0A0D9SEG8;E9QMJ5;E9QJS7;Q9Z0M6-2;Q9Z0M6-3;Q9Z0M6	CD97 antigen	Adgre5;Cd97	4	4	8.7	59.828	NaN	NaN	NaN	24.051	24.384	24.194	22.621	24.323	23.063		76
A0A1W2P7C8;A0A0F6AIX5;A0A1W2P7T7;A0A0F6AIX6;Q8BVA5;A0A1W2P6H0;A0A1W2P820;Q8BVA5-4;Q8BVA5-3;Q8BVA5-2;A0A1W2P856;A0A1W2P6L7	UPF0554 protein C2orf43 homolog		4	4	18.8	8.6543	24.099	23.722	23.23	23.775	NaN	23.453	23.039	22.393	22.465		77
A0A0G2JEQ8;A0A0G2JH16;A0A0G2JFV3;A0A0G2JDE3;A0A0G2JG66;A0A0G2JDF4;A0A0G2JFF5;A0A0G2JDK6;A0A0G2JGM8;Q8JZZ7;Q8JZZ7-2	Latrophilin-2	Lphn2	4	4	6	3.6359	21.073	20.749	NaN	21.661	21.91	21.785	NaN	NaN	NaN		78
S4R2H4;A0A0G2JFI7;A0A0H2UH28;E9Q5E0;E9QKT0;Q921S6;A0A0H2UKB6;A0A0G2JEC2;A0A0G2JFS4;A0A0G2JDT0;A0A0G2JDQ1;A0A0G2JE18;D3Z6M5;A0A0G2JES4;A0A0G2JFX1;A0A0G2JGL3;A0A0G2JFX2;A0A0G2JGK3;A0A0G2JET3;A0A0G2JDK0;A0A0G2JFL7;Q60929-3;Q63943;Q60929;Q8CFN5-4;Q60929-2;Q8CFN5;Q8CFN5-5;Q8CFN5-2;Q8CFN5-3;Q63943-2	Myocyte-specific enhancer factor 2A;Myocyte-specific enhancer factor 2D;Myocyte-specific enhancer factor 2C	Mef2a;Mef2d;Mef2c	1	1	11	1.6173	22.398	22.997	23.25	21.427	21.504	22.112	22.152	NaN	22.479		79
A0A0G2JDL3;P49615	Cyclin-dependent-like kinase 5	Cdk5	3	2	14.6	2.1048	NaN	21.721	21.824	21.964	22.353	22.346	21.145	NaN	21.33		80
A0A0G2JE46;A0A0G2JDP0;O35387;A0A0G2JGR0;A0A0G2JFE1;A0A0G2JEE6;A0A0G2JFF9	HCLS1-associated protein X-1	Hax1	2	2	11.7	1.8962	NaN	NaN	NaN	23.136	20.87	20.176	23.149	NaN	20.469		81
A0A0G2JDW7;Q6ZWU9;A0A0G2JG29;A0A0G2JEX7	40S ribosomal protein S27	Rps27	5	3	41.5	62.579	28.376	28.378	28.395	28.723	28.842	28.623	27.523	27.514	27.704		82
A0A0G2JDZ9;E9Q804;Q99NH0;A0A1W2P6X1;E9QKG6;Q99NH0-2;Q99NH0-3;F6SI14	Ankyrin repeat domain-containing protein 17	Ankrd17	9	4	5.6	2.208	21.013	21.153	21.754	22.493	21.483	21.215	NaN	20.987	21.266		83
A0A0G2JE08;A0A0G2JFB2;Q80VL1	Tudor and KH domain-containing protein	Tdrkh	1	1	7.4	2.2697	22.138	21.894	22.585	NaN	NaN	NaN	NaN	21.88	21.919		84
A0A0G2JEB8;A0A2I3BQK2;A0A2I3BPU1;A0A0G2JE10;A0A2I3BQX2;Q9Z1K8	Y+L amino acid transporter 1	Slc7a7	1	1	45.8	7.2009	22.458	NaN	22.809	NaN	NaN	NaN	23.935	NaN	23.59		85
A0A0G2JE26;Q6DFX2	Anthrax toxin receptor 2	Antxr2	6	5	16.4	89.302	NaN	NaN	NaN	NaN	NaN	NaN	25.406	25.177	25.041		86
A0A494BAN1;A0A494BA56;A0A0G2JE32;A0A0G2JGL0;Q6ZWY6;P62838;P61079	Ubiquitin-conjugating enzyme E2 D2B;Ubiquitin-conjugating enzyme E2 D2;Ubiquitin-conjugating enzyme E2 D3	Ube2d2b;Ube2d2;Ube2d3	1	1	12	2.3465	24.499	24.438	24.344	23.997	24.059	23.966	23.864	24.408	24.024		87
A0A1Y7VJA7;A0A0G2JE93;Q9DCI3	MLN64 N-terminal domain homolog	Stard3nl	2	2	7.9	3.9332	NaN	NaN	NaN	NaN	NaN	NaN	24.814	24.944	24.641		88
A0A0G2JEC4;Q9JK48-3;Q9JK48;Q9JK48-2	Endophilin-B1	Sh3glb1	4	3	11.4	7.7258	23.771	23.769	23.578	23.099	23.343	23.297	23.118	23.178	23.374		89
A0A0G2JEG3;Q8VE96	Solute carrier family 35 member F6	Slc35f6	2	2	3.8	5.7604	25.371	25.223	24.612	24.751	25.247	25.411	26.091	26.056	26.485		90
A0A0G2JEH5;Q9D081	UDP-N-acetylglucosamine transferase subunit ALG14 homolog	Alg14	2	2	18	3.5263	20.423	21.587	21.562	NaN	21.074	21.291	NaN	20.273	21.083		91
A0A0G2JEP0;Q61584-4;Q61584-7;Q61584-3;Q61584;Q61584-2;Q61584-5;Q61584-6;A0A0H2UH27;A0A0G2JGL6	Fragile X mental retardation syndrome-related protein 1	Fxr1	8	6	24.1	29.375	25.906	26.185	26.034	24.87	23.595	24.973	25.104	25.408	24.636		92
A0A0G2JEP4;A0A1L1SSC0;A0A668KLE1;A0A0R4J169;E9QN52;A0A0G2JFV5;A0A0G2JDR6;A0A1L1SVG1;A0A1L1SQW1;Q91WK0-2;Q91WK0;A0A0G2JGZ1;A0A0G2JEF6	Leucine-rich repeat flightless-interacting protein 2	Lrrfip2	7	6	22.6	32.913	23.58	23.743	23.662	24.445	24.368	24.994	22.764	23.06	23.204		93
A0A0G2JG59;A0A0G2JFD8;A0A0G2JEX1;Q7TPW1;A0A0G2JDY6;A0A0G2JGI1	Nexilin	Nexn	2	2	5.1	3.9687	NaN	NaN	NaN	20.331	NaN	NaN	NaN	NaN	NaN		94
A0A0G2JFK6;A0A0G2JF16;Q8R344	Coiled-coil domain-containing protein 12	Ccdc12	1	1	28.4	2.1599	NaN	23.141	NaN	NaN	NaN	NaN	21.849	22.614	22.749		95
D3YVI5;A0A0G2JF52;Q9R0Q6	Actin-related protein 2/3 complex subunit 1A	Arpc1a	2	1	8.9	2.8856	21.771	21.691	22.236	21.476	21.309	21.565	20.987	21.137	20.739		96
A0A0G2JFJ6;Q7TPD0;Q7TPD0-2	Integrator complex subunit 3	Ints3	8	8	12.5	118.02	23.546	23.398	23.227	22.928	22.148	22.906	22.715	22.299	22.123		97
A0A0G2JFP4			1	1	2.5	1.6324	NaN	NaN	NaN	NaN	NaN	NaN	NaN	NaN	NaN		98
F6ZZB1;F6VTL9;A0A0G2JFQ4;E9Q9L6;Q6ZQA0;Q6ZQA0-2	Neurobeachin-like protein 2	Nbeal2	1	1	1.2	1.5875	NaN	NaN	NaN	NaN	NaN	NaN	NaN	NaN	NaN		99
A0A0G2JFR7;Q7TND5	Ribosome production factor 1	Rpf1	1	1	12.3	2.6669	21.352	NaN	21.368	21.367	NaN	NaN	NaN	NaN	NaN		100
A0A0G2JFV9;Q9JHI7;D3YTN9;D6RGB5	Exosome complex component RRP45	Exosc9	3	3	27.3	13.88	24.193	23.866	24.508	24.472	23.872	23.729	23.452	24.098	24.02		101
A0A0G2JFW6;Q6NXI6-2;Q6NXI6;A0A0G2JFN1	Regulation of nuclear pre-mRNA domain-containing protein 2	Rprd2	6	6	7.1	9.5077	23.501	23.551	22.873	22.334	21.815	23.198	22.408	22.166	22.326		102
Q3TUE1;A0A0G2JGW9;A0A0G2JFY5;Q3UUU2;Q91WJ8;Q91WJ8-2;A0A0G2JG00;A0A0G2JFK2;A0A0G2JE55;A0A0G2JGT1;A0A0G2JGV9	Far upstream element-binding protein 1	Fubp1	12	9	23.4	17.732	25.275	25.497	25.199	23.655	23.38	23.447	23.675	24.147	24.398		103
A0A0G2JG95;Q8BX10	Serine/threonine-protein phosphatase PGAM5, mitochondrial	Pgam5	6	1	38	6.7462	24.08	24.384	24.716	24.65	24.653	24.42	24.436	24.304	24.433		104
A0A0G2JGD2;P07091	Protein S100-A4	S100a4	3	3	42.3	5.4972	22.469	22.299	22.174	NaN	23.016	23.17	24.91	24.757	25.043		105
A0A0G2JGL8;Q99PU8-2;Q99PU8;Q99PU8-3	Putative ATP-dependent RNA helicase DHX30	Dhx30	2	2	3	1.4525	21.778	NaN	NaN	NaN	NaN	21.899	NaN	NaN	21.46		106
A0A0G2JGP1;A0A0R4J0F5;Q8CII9-2;Q8CII9;Q8CII9-3;A0A0G2JF13	Cytokine receptor-like factor 2	Crlf2	2	2	7.6	4.2839	19.833	NaN	NaN	20.609	NaN	21.303	NaN	22.874	21.744		107
A0A0G2JGP4;Q9D091;P08556;A0A0G2JE25;P32883;A0A0G2JGM2;C0H5X4;B2KGV5;E9Q8V2;E9PVD5;A0A0N4SVY1	GTPase NRas;GTPase KRas;GTPase KRas, N-terminally processed	Nras;Kras	7	1	46.4	24.145	26.14	26.496	26.362	25.764	25.695	26.063	26.438	26.651	26.654		108
A0A0G2JGQ4;P54729	NEDD8 ultimate buster 1	Nub1	2	2	5.2	2.7433	NaN	NaN	20.33	20.722	21.253	21.186	NaN	NaN	20.68		109
A0A0G2JGR9;Q80VB6;A0A0G2JGQ6;Q9JLM8-2;Q9JLM8	Serine/threonine-protein kinase DCLK1	Dclk1	2	2	21.6	2.8736	20.458	20.538	21.209	21.732	21.569	21.606	NaN	NaN	NaN		110
E9Q1T1;A0A0G2JGS4;Q6PHZ2;E9Q1W0;Q6PHZ2-2;Q6PHZ2-4;Q6PHZ2-5;E9Q1V9;Q8CCM0;E9PXV3;F6RWZ9;F8WIS9;P11798;E9QAJ4;D6RDQ8;F6WHR9	Calcium/calmodulin-dependent protein kinase type II subunit delta	Camk2d	12	8	28.3	109.77	26.168	26.444	26.536	26.867	26.887	26.863	26.321	26.574	26.617		111
A0A0G2JGU1;Q64302	Transmembrane 4 L6 family member 1	Tm4sf1	1	1	6.6	1.4208	NaN	21.769	21.96	21.037	21.482	21.583	NaN	NaN	NaN		112
A0A0G2JGX4;Q8VCE0;Q6PIC6;Q9WV27;Q91WH7;E9QNX7;Q64436;Q9Z1W8	Sodium/potassium-transporting ATPase subunit alpha-3	Atp1a3	19	7	25.6	43.953	NaN	23.64	23.426	23.246	NaN	NaN	26.411	25.868	26.191		113
A0A0G2JGY0;D3YWR7;Q8BVI4;D3Z1A1;A0A0G2JGJ1	Dihydropteridine reductase	Qdpr	2	2	25.2	2.3829	20.892	21.011	22.044	21.867	22.301	22.525	20.764	20.638	21.109		114
A0A0G2JH04;P63073;A0A0G2JFB4;A0A0G2JGT5;A0A0G2JG98	Eukaryotic translation initiation factor 4E	Eif4e	3	3	32.4	4.3349	24.256	24.362	24.578	25.041	24.871	24.983	24.083	24.127	24.291		115
A0A0G2JH12;Q6P9N1-2;Q6P9N1-3;Q6P9N1	Hyccin	Fam126a	1	1	5	1.8528	20.48	NaN	20.128	21.306	21.11	22.096	21.994	21.978	22.493		116
K3W4P2;A0A0G2JH17;Q6P4S8;A0A0G2JDG8	Integrator complex subunit 1	Ints1	10	10	8.2	38.365	23.355	23.397	23.433	22.315	22.099	22.58	22.415	20.899	21.467		117
A0A0H2UKB8;Q8R5K2-2;Q8R5K2	Ubiquitin carboxyl-terminal hydrolase 33	Usp33	2	2	5.4	6.1481	21.958	22.125	22.686	21.696	21.404	22.205	NaN	20.786	21.307		118
A0A0J9YTR2			2	2	26.3	2.625	NaN	NaN	22.727	22.274	NaN	NaN	22.701	21.955	NaN		119
A0A0J9YTS4;D3YXN7;Q8BJU2	Tetraspanin;Tetraspanin-9	Tspan9	2	2	15.6	116.75	21.286	NaN	21.843	24.596	25.065	25.313	NaN	20.802	NaN		120
A0A0J9YTU9;Q69Z99;A0A0J9YU29;A0A0J9YTW0;A0A0J9YV10	Zinc finger protein 512	Znf512	5	5	12.8	9.2816	24.363	24.134	25.096	NaN	21.583	22.201	21.736	23.958	22.697		121
Q3U6F1;E9Q7W0;A0A0J9YTV5;P31266-2;P31266;A0A0J9YVE0	Recombining binding protein suppressor of hairless	Rbpj	5	5	14.8	65.403	25.296	25.343	25.477	24.339	23.981	24.41	24.079	23.677	23.956		122
A0A0J9YTY0;A0A0J9YUL3;Q8C1B7-3;Q8C1B7-2;Q8C1B7;Q9R1T4-2;Q9R1T4-3;Q9R1T4;A0A0J9YUV6;A0A0J9YVA6;A2A3W1	Septin-11	2022-09-11	12	10	33.6	87.031	26.937	26.961	27.174	27.815	27.915	27.841	25.825	26.011	25.944		123
A0A0J9YTY6;E9PV90;E9PY45;Q9D6M3;E9Q6M6;V9GWS2;Q80X52;A0A0J9YVJ3;E9Q579;Q9DB41-2;Q9DB41	Mitochondrial glutamate carrier 1	Slc25a22	3	3	25	23.52	24.24	24.376	24.594	23.518	NaN	NaN	23.347	23.817	23.446		124
A0A0J9YU62;O88712-2;O88712;A0A0J9YVI3;A0A0J9YUR5;A0A0J9YUM4;A0A0J9YVC3;A0A0J9YU66;O88712-3	C-terminal-binding protein 1	Ctbp1	3	2	11	5.7622	22.661	22.444	22.283	22.535	22.624	22.566	NaN	21.758	21.906		125
A0A0J9YUD5;B9EJ54;E9Q880		Nup205	24	24	15.8	197.03	26.118	26.353	26.389	26.39	26.397	26.611	24.906	25.116	24.349		126
A0A0J9YUF8;A0A0J9YTU3;Q5SXY1-2;Q5SXY1;A0A0J9YV86;A0A0J9YUR2;Q5SXY1-3;A0A0J9YV47;A0A0J9YUG8	Cytospin-B	Specc1	22	22	40.7	185.26	27.112	27.251	27.084	26.988	26.902	26.928	27.088	26.912	26.948		127
A0A0J9YUI1;D3Z4U3;P61087	Ubiquitin-conjugating enzyme E2 K	Ube2k	1	1	10.8	1.6683	NaN	20.604	19.957	NaN	21.641	22.273	NaN	NaN	20.093		128
A0A0J9YUK0;O08759-3;O08759-2;O08759	Ubiquitin-protein ligase E3A	Ube3a	1	1	4.2	1.5883	NaN	NaN	17.783	NaN	19.043	19.286	NaN	NaN	NaN		129
A0A0J9YUL5;Q4VC33;Q4VC33-2	Macrophage erythroblast attacher	Maea	1	1	24.5	1.7264	NaN	NaN	NaN	NaN	20.917	20.997	20.422	NaN	20.978		130
F6ZM03;A0A0J9YUM0;G3UWY0;Q8C3X4-2;Q8C3X4	Translation factor Guf1, mitochondrial	Guf1	1	1	5.1	2.5694	19.908	19.608	19.747	NaN	19.591	NaN	20.428	19.881	NaN		131
A0A0J9YV01;H9H9S3;A0A0M3HEP2;Q9R0G7;A0A0J9YVF6;A0A0J9YUY9;A0A0J9YU94	Zinc finger E-box-binding homeobox 2	Zeb2	7	7	8.9	13.685	23.188	23.454	23.109	23.31	23.401	21.457	22.623	23.866	24.334		133
A0A0J9YV20;A0A0R4J0B7;Q80UZ2-2;Q80UZ2;Q80UZ2-3;A0A0J9YU58	Protein SDA1 homolog	Sdad1	4	4	7.6	13.261	23.618	23.161	23.286	23.588	23.433	23.491	21.57	21.281	21.583		134
A0A0J9YV82;Q921K9;A0A0U1RNU6;D3Z3W8;D3YYL1;Q921K9-2;Q9CXE2-2;Q9CXE2	B-cell CLL/lymphoma 7 protein family member B;B-cell CLL/lymphoma 7 protein family member A	Bcl7b;Bcl7c;Bcl7a	2	1	29.5	8.602	23.898	23.653	23.91	22.456	22.269	23.178	22.345	22.881	22.683		135
A0A0J9YV90;Q8BHJ5;A0A0J9YUE3;A0A0J9YVC9;A0A0J9YUR3	F-box-like/WD repeat-containing protein TBL1XR1	Tbl1xr1	4	4	17.1	4.2162	20.969	21.732	21.913	22.106	NaN	23.002	22.174	21.717	22.04		136
A0A0M3HEP7;P70704-2;P70704-3;P70704;A0A0J9YV34;Q3U9N5;F6Q8P7;E9Q4J5;A0A494BB33;Q148W0	Phospholipid-transporting ATPase IA	Atp8a1	15	15	16.1	151.29	24.857	23.954	24.547	24.573	24.161	23.372	26.665	26.787	26.817		137
A0A0M3HEP8;Q6TEK5	Vitamin K epoxide reductase complex subunit 1-like protein 1	Vkorc1l1	2	2	15.4	13.622	24.182	23.764	23.799	24.479	24.147	23.419	23.215	22.577	22.018		138
J3QMN4;A0A0U1RPV8;A0A0U1RQA4;J3QMQ8;A0A0M3HEQ0;Q9JLT4-2;Q9JLT4-4;Q9JLT4;A0A0M3HEP9;D3Z0K8;Q9JLT4-3;A0A0U1RPC6;Q9D8I4;A0A0U1RPS1	Thioredoxin reductase 2, mitochondrial	Txnrd2	5	5	17.3	8.7579	23.04	24.705	24.852	24.129	24.224	23.821	24.607	24.364	24.137		139
A0A0N4SUH4;Q8BKS9;A0A494BBI7;A0A494BB98	Pumilio domain-containing protein KIAA0020	Kiaa0020	7	7	13.7	18.203	23.976	23.988	23.891	24.023	23.589	23.856	23.328	23.449	23.37		140
A0A0N4SUH8;D3Z285;Q9QZ23	NFU1 iron-sulfur cluster scaffold homolog, mitochondrial	Nfu1	1	1	5.1	2.4195	22.891	22.7	22.804	23.072	NaN	23.13	NaN	22.213	22.335		141
A0A0N4SUM7;A0A0N4SUY1;A0A0N4SVT4;A0A0N4SV46;Q9R1Q6	Transmembrane protein 176B	Tmem176b	1	1	8.1	2.2358	NaN	NaN	NaN	NaN	19.322	NaN	19.985	19.54	19.173		142
A0A0N4SUV8;Q8BH31	Major facilitator superfamily domain-containing protein 8	Mfsd8	1	1	6.4	3.3851	NaN	NaN	20.103	NaN	NaN	NaN	21.988	21.889	22.434		143
A0A0N4SUZ3;Q6ZWM4	U6 snRNA-associated Sm-like protein LSm8	Lsm8	2	2	40	1.8676	21.073	21.716	21.493	21.219	NaN	20.918	NaN	21.269	21.886		144
A0A0N4SV08;Q925U4	ER degradation-enhancing alpha-mannosidase-like protein 1	Edem1	1	1	2.2	2.2374	22.104	21.481	21.254	20.899	NaN	NaN	20.274	20.445	20.201		145
A0A0N4SV15;Q80UY2-2;Q80UY2;A0A0N4SV12	E3 ubiquitin-protein ligase KCMF1	Kcmf1	3	3	27.3	43.236	23.235	23.32	22.807	22.858	NaN	22.375	22.117	22.114	22.303		146
A0A0N4SV66;Q8R1M2;Q8CGP6;C0HKE1;C0HKE2;C0HKE3;C0HKE4;C0HKE5;C0HKE6;C0HKE8;C0HKE9;Q8CGP4;C0HKE7;Q8CGP7;Q8BFU2;Q8CGP5;G3UWL7	Histone H2A.J;Histone H2A type 1-H;Histone H2A;Histone H2A type 1-K;Histone H2A type 3;Histone H2A type 1-F	H2afj;Hist1h2ah;Hist1h2aa;Hist1h2ak;Hist3h2a;Hist1h2af	9	2	42.9	272.35	35.072	35.036	35.179	33.999	33.826	34.07	34.412	34.451	34.287		147
A0A0N4SV80;E9QML5;Q61464-4;Q61464;A0A0N4SV38;A0A0N4SVI8;E9QKZ7;Q61464-7;Q61464-2;Q61464-5;Q3TZK9;A0A0N4SVM8;Q61464-3	Zinc finger protein 638	Zfml;Znf638	15	14	11.7	50.675	25.439	25.526	25.483	24.951	24.836	24.895	24.314	24.55	24.829		148
A0A0N4SVC2;E9QP00;Q6PFR5	Transformer-2 protein homolog alpha	Tra2a	2	1	8.2	9.2146	NaN	NaN	NaN	21.773	21.896	NaN	22.27	NaN	23.141		149
Z4YKC4;A0A0R4J112;A2AMI2;A0A0N4SVL0;Q80XI3-2;Q80XI3-4;Q80XI3;Q80XI3-3;A2AMI7;A2AMI6	Eukaryotic translation initiation factor 4 gamma 3	Eif4g3	4	3	2.6	2.0915	22.638	21.835	22.363	22.34	21.932	21.798	21.766	21.956	21.947		150
A0A0N4SVQ1;Q62425	Cytochrome c oxidase subunit NDUFA4	Ndufa4	4	4	79.6	7.0419	26.049	25.944	26.393	26.884	26.911	27.388	27.381	27.058	27.144		151
A0A0N4SVT1;Q9CWX9;F6QKD2;A0A0N4SWC5;D3YWF9;A0A0N4SVK2	Probable ATP-dependent RNA helicase DDX47	Ddx47	6	6	21.3	42.727	25.141	24.965	25.248	24.493	24.277	24.933	23.635	24.307	23.816		152
A0A0N4SVT3;A0A0N4SW28;Q9DAS9	Guanine nucleotide-binding protein G(I)/G(S)/G(O) subunit gamma-12	Gng12	2	2	41.5	17.173	21.779	22.598	NaN	24.336	24.656	24.806	24.887	25.357	24.892		153
A0A0N4SVU8;Q9DCS1	Transmembrane protein 176A	Tmem176a	1	1	6.1	93.475	NaN	NaN	NaN	21.867	22.2	22.378	21.522	21.856	22.241		154
A0A0N4SW50;Q91VX9	Transmembrane protein 168	Tmem168	5	5	16.6	23.604	23.783	24.378	23.597	24.346	24.063	23.436	23.726	23.782	23.915		155
A0A0N4SW73;Q8R361	Rab11 family-interacting protein 5	Rab11fip5	37	37	44.7	277.6	26.896	27.042	26.951	25.602	25.517	26.351	29.219	29.459	29.384		156
E9Q026;A0A0N4SW93;Q7TPS5-3;Q7TPS5-2;Q7TPS5	C2 domain-containing protein 5	C2cd5	2	2	3.3	2.1977	NaN	19.584	19.394	NaN	NaN	NaN	20.472	NaN	NaN		157
A0A0N4SWB9;F8WJ98;Q69ZZ6-2;Q69ZZ6;Q69ZZ6-3;Q3T9T1;Q3TZY4;Q80W04	Transmembrane and coiled-coil domains protein 1	Tmcc1	6	5	24	39.83	NaN	21.83	22.487	22.792	23.396	23.267	23.907	23.792	23.908		158
A0A0N5E9G7;G3X8Z6;Q5U4B1;G3UWX1;P35601-2;P35601	Replication factor C subunit 1	Rfc1	7	7	8.9	32.383	22.115	23.092	23.21	23.906	24.06	24.316	22.948	23.174	23.157		159
A0A0R3P9C8;Q9DC69	NADH dehydrogenase [ubiquinone] 1 alpha subcomplex subunit 9, mitochondrial	Ndufa9	9	9	34.6	165.54	26.091	26.543	26.826	25.772	25.748	25.981	26.215	26.334	26.644		160
A0A0R4IZW5;P09803	Cadherin-1;E-Cad/CTF1;E-Cad/CTF2;E-Cad/CTF3	Cdh1	9	9	21.2	131.64	22.284	NaN	22.154	24.417	25.609	26.342	NaN	22.129	NaN		161
A0A0R4IZW8;O88456;A0A0R4J1C2;Q9D7J7	Calpain small subunit 1	Capns1	5	5	41	41.738	24.128	24.962	24.583	26.092	26.032	25.22	25.227	25.427	25.354		162
A0A0R4IZW9;Q9DCT5	Stromal cell-derived factor 2	Sdf2	3	3	24.2	7.5125	24.277	24.665	24.431	23.426	23.192	22.931	22.878	22.706	23.241		163
A0A3Q4EHM9;A0A0R4J006;A0A3Q4EBU8;Q6NS54;A0A0R4IZX2;Q9JHL1-2;Q9JHL1	Na(+)/H(+) exchange regulatory cofactor NHE-RF;Na(+)/H(+) exchange regulatory cofactor NHE-RF2	Slc9a3r2	3	3	22.4	18.55	23.105	23.315	22.864	24.43	23.443	22.678	22.214	22.272	NaN		164
A0A0R4IZY1;Q8R3P2-2;Q8R3P2	Probable E3 ubiquitin-protein ligase DTX2	Dtx2	1	1	3.1	-2	NaN	NaN	NaN	NaN	NaN	NaN	NaN	20.223	NaN	+	165
A0A0R4J005;A0A5F8MPJ3;E9QP62;Q9D7B2;Q99JW4	LIM and senescent cell antigen-like-containing domain protein 1	Lims1	1	1	3.6	3.4095	24.421	22.349	24.577	NaN	NaN	24.909	23.004	23.29	23.238		166
A0A0R4J007;P70261	Paladin	Pald1	7	7	10.4	5.5624	21.087	21.668	22.243	22.66	22.273	22.578	22.352	21.818	21.677		167
P70288;A0A0R4J008;Q8BQ10	Histone deacetylase 2	Hdac2	7	4	20.5	61.237	25.884	26.195	25.835	25.547	25.067	25.094	25.066	25.524	25.132		168
A0A0R4J015;J3QML2;B2RX12-3;B2RX12-2;B2RX12	Canalicular multispecific organic anion transporter 2	Abcc3	12	12	11.6	41.52	24.534	24.368	24.574	23.26	22.339	22.898	25.571	25.186	25.501		169
A0A0R4J023;Q9JLZ3;F6RT60;A0A0R4J1L8;F6R307;Q9JLZ3-3;E9Q6L3;E9QMT1;Q9JLZ3-2	Methylglutaconyl-CoA hydratase, mitochondrial	Auh	4	4	16.6	6.9469	24.031	24.193	24.904	23.385	23.748	24.329	24.574	24.645	24.715		170
A0A0R4J027;P54987	Cis-aconitate decarboxylase	Irg1	10	10	30.9	16.752	25.659	26.694	26.648	NaN	21.93	NaN	25.764	25.816	25.761		171
A0A0R4J034;Q99K01-3;Q99K01;Q99K01-2;Q99K01-4;D3YZA7;Q99K01-5	Pyridoxal-dependent decarboxylase domain-containing protein 1	Pdxdc1	2	2	3.5	10.787	21.629	21.668	21.634	21.231	21.562	22.008	21.431	21.51	21.464		172
A0A3B2WBC2;A0A0R4J045;A0A3B2WB30;Q3UFY0	Ribosomal RNA processing protein 36 homolog	Rrp36	1	1	6.1	2.3421	NaN	NaN	NaN	NaN	NaN	NaN	NaN	NaN	NaN		173
A0A0R4J046;P53569;A0A3B2WCE8;P53569-2	CCAAT/enhancer-binding protein zeta	Cebpz	3	3	3.1	8.5113	21.84	20.969	21.369	NaN	21.284	21.907	21.182	20.157	20.849		174
A0A0R4J047;Q9CYI4;Q9CYI4-2;D3Z765	Putative RNA-binding protein Luc7-like 1	Luc7l	4	2	12.6	11.937	NaN	NaN	20.367	NaN	NaN	NaN	NaN	21.704	20.608		175
A0A0R4J058;A0A0R4J242;Q922Q9-2;Q922Q9;A0A1B0GSH5;D3YWG2;G8JL55	Chitinase domain-containing protein 1	Chid1	5	5	24.2	19.995	24.325	24.12	24.307	23.571	23.135	22.894	22.619	22.872	23.011		176
A0A0R4J060;J3QNK5;Q8BIH0-2;Q8BIH0;Q8BIH0-3	Histone deacetylase complex subunit SAP130	Sap130	2	2	2.1	3.1838	21.291	20.95	NaN	NaN	20.811	NaN	NaN	21.154	21.732		177
A0A0R4J078;Q8VCH8	UBX domain-containing protein 4	Ubxn4	7	7	24.3	88.751	26.325	25.895	25.88	25.354	25.169	24.97	24.754	24.303	24.121		178
A0A0R4J079;Q8BMP6	Golgi resident protein GCP60	Acbd3	11	11	34.5	31.776	25.394	25.456	25.302	25.509	25.553	25.749	25.028	25.33	25.337		179
A0A0R4J083;P51174	Long-chain specific acyl-CoA dehydrogenase, mitochondrial	Acadl	12	12	29.1	178.84	27.588	27.589	27.679	28.346	28.473	28.649	27.497	27.487	27.486		180
A0A0R4J093;Q9DBP5	UMP-CMP kinase	Cmpk1	6	6	32.6	12.242	23.776	23.753	24.052	24.704	24.694	24.6	23.648	22.527	23.32		181
A0A0R4J094;Q3TC72	Fumarylacetoacetate hydrolase domain-containing protein 2A	Fahd2	2	2	9.6	3.1894	21.143	21.02	NaN	NaN	NaN	NaN	21.368	NaN	21.338		182
A0A0R4J098;O88291;D3YXQ7;O88291-2	DBIRD complex subunit ZNF326	Znf326;Zfp326	5	5	14.3	27.506	23.232	23.83	23.281	21.898	NaN	22.447	23.581	23.248	22.87		183
O55095;A0A0R4J0A4;P35969	Vascular endothelial growth factor receptor 1	Flt1	3	3	6	25.572	22.376	22.293	22.337	NaN	NaN	20.722	20.216	NaN	NaN		184
Q05512;E9PYX3;Q05512-4;Q05512-3;E9QMP6;F6ZS70;Q3T9A3;A0A0R4J0B1;A0A0R4J227;E9Q9N6;Q05512-2;F6ZEX4;F7CVZ7;F6UY70;F7A3Q3;E9Q2J6;F7CRG8;E9Q8H5;E9Q2G8;E9PZ55	Serine/threonine-protein kinase MARK2	Mark2	7	7	13.9	17.013	24.925	24.635	24.78	24.805	24.796	24.502	24.323	24.634	24.366		185
A0A0R4J0B2;Q8VCI0	Phospholipase B-like 1;Phospholipase B-like 1 chain A;Phospholipase B-like 1 chain B;Phospholipase B-like 1 chain C	Plbd1	5	5	12.9	10.039	21.285	NaN	NaN	23.561	23.559	23.267	23.38	23.909	23.565		186
A0A0R4J0B4;Q99KK2;Q99KK2-2;A0A0N4SW65;A0A0N4SWC3	N-acylneuraminate cytidylyltransferase	Cmas	13	13	34.3	120.86	28.381	28.43	28.478	27.123	27.051	26.978	28.219	28.322	28.365		187
A0A0R4J0B5;D6RDS0;Q91W34-2;Q91W34	RUS1 family protein C16orf58 homolog	BC017158	4	4	15.5	10.605	24.231	23.556	24.285	23.601	23.545	22.944	22.867	23.121	22.676		188
S4R2E1;A0A0R4J0B6;Q7TMS5;D3YZX5;A0A0N4SWA2;D3Z150;D3YVG8;S4R2M4	ATP-binding cassette sub-family G member 2	Abcg2	3	3	6.2	3.0698	21.609	22.003	20.24	22.337	22.393	NaN	NaN	NaN	NaN		189
A0A0R4J0C8;Q7TMF2	3-5 exoribonuclease 1	Eri1	4	4	19.7	15.267	23.2	22.995	23.301	23.785	23.717	23.984	23.267	23.646	NaN		190
A0A0R4J0D0;Q9D2Y5	Sorting nexin-20	Snx20	2	2	6.4	2.3716	21.478	22.277	22.041	21.412	21.217	21.427	21.182	21.938	21.706		191
A0A0R4J0D1;Q8R3Q0	Store-operated calcium entry-associated regulatory factor	Saraf	1	1	3.6	6.4958	21.417	23.436	22.641	22.656	22.244	NaN	21.845	NaN	22.791		192
A0A0R4J0D3;Q3TDQ1	Dolichyl-diphosphooligosaccharide--protein glycosyltransferase subunit STT3B	Stt3b	12	11	16.6	108.49	27.3	27.109	27.105	27.342	27.356	27.592	27.387	27.483	27.46		193
A0A0R4J2D4;A0A0R4J0D5;Q6PDG8-2;Q6PDG8	Vacuolar fusion protein MON1 homolog A	Mon1a	1	1	2.4	2.9382	NaN	20.433	NaN	NaN	NaN	NaN	21.434	21.308	21.474		194
A0A0R4J0E4;Q7TQK1;Q7TQK1-2;A0A0A6YWX4;A0A0A6YX34	Integrator complex subunit 7	Ints7	3	3	5.8	24.792	22.323	21.816	22.619	NaN	21.966	NaN	21.42	21.531	21.89		195
A0A0R4J0E9;Q91X85	Feline leukemia virus subgroup C receptor-related protein 2	Flvcr2	3	3	8.2	12.964	NaN	NaN	20.864	24.004	23.671	24.385	19.611	NaN	19.564		196
A0A0R4J0F6;Q99KY4-2;Q99KY4	Cyclin-G-associated kinase	Gak	2	2	2	2.3709	21.413	21.928	NaN	21.673	21.486	22.088	NaN	21.931	21.943		197
A0A0R4J0G0;Q8BH04;A0A2I3BQL9;A0A2I3BS39;A0A2I3BRX1;A0A2I3BQC6	Phosphoenolpyruvate carboxykinase [GTP], mitochondrial	Pck2	10	10	21.1	62.375	24.608	24.067	24.55	24.065	24.251	24.08	24.585	25.029	24.648		198
A0A0R4J0H5;A0A140T8R4;Q6S5C2;Q6S5C2-2	N-acetylglucosamine-1-phosphotransferase subunit gamma	Gnptg	2	2	9.8	1.3671	20.841	21.104	20.696	21.147	20.928	21.042	NaN	20.515	20.689		199
A0A0R4J0H7;Q8K2Z4;Q8K2Z4-2;A0A087WNQ1	Condensin complex subunit 1	Ncapd2	23	23	24.7	54.857	22.357	NaN	NaN	26.493	26.474	26.665	24.672	24.547	24.959		200
Q6NWW9;A0A0R4J0H8;A0A0A6YX88	Fibronectin type III domain-containing protein 3B	Fndc3b	7	7	9	104.29	25.087	25.23	25.221	24.579	24.756	25.038	24.001	24.179	23.985		201
A0A0R4J0I9;Q91ZX7;Q3U5J2;A0A0N4SUL9;H3BJH0;D3Z5M3;H3BL52;A0A0R4J0A9;O88572;Q91VN0	Prolow-density lipoprotein receptor-related protein 1;Low-density lipoprotein receptor-related protein 1 85 kDa subunit;Low-density lipoprotein receptor-related protein 1 515 kDa subunit;Low-density lipoprotein receptor-related protein 1 intracellular domain	Lrp1	76	76	20.3	323.31	30.379	30.33	30.394	30.369	30.362	30.38	31.87	31.891	31.912		202
A0A0R4J0J6;Q5SVF9;Q8BKT7;Q5SVF8	THO complex subunit 5 homolog	Thoc5	6	6	11.7	11.22	23.771	23.847	23.963	22.754	23.001	22.008	21.692	22.807	NaN		203
A0A0R4J0J8;Q2KN98	Cytospin-A	Specc1l	2	2	2.6	3.1132	NaN	NaN	NaN	NaN	NaN	NaN	NaN	NaN	NaN		204
A0A0R4J0K1;Q9ERR7	15 kDa selenoprotein	2022-09-15	3	3	25.3	200.51	23.658	23.547	23.895	22.598	22.842	22.938	23.193	23.33	23.334		205
Z4YL78;A0A0R4J0K2;K3W4R5;A2AGT5-2;A2AGT5-3;A2AGT5	Cytoskeleton-associated protein 5	Ckap5	43	43	26.2	198.33	28.505	28.56	28.6	28.729	28.62	28.666	27.824	27.838	27.879		206
A0A0R4J0K5;Q18PI6;E9Q9E8;Q18PI6-3;A0A0R4J1S4;Q18PI6-2	SLAM family member 5	Cd84	15	15	42.2	206.69	26.852	26.833	26.918	26.715	26.72	26.694	28.171	28.348	28.215		207
F6VNP0;A0A0R4J0L2;Q8BJM7-3;Q8BJM7	S-adenosyl-L-methionine-dependent tRNA 4-demethylwyosine synthase	Tyw1	2	2	11.1	2.9307	21.212	NaN	21.358	20.812	20.548	21.02	20.37	20.709	20.2		208
Q8BJZ4;A0A0R4J0L6;A0A0N4SV23	28S ribosomal protein S35, mitochondrial	Mrps35	3	3	17.2	12.217	22.811	22.464	22.59	23.534	23.649	23.34	22.568	22.234	22.563		209
A0A0R4J0N8;P70658-2;P70658	C-X-C chemokine receptor type 4	Cxcr4	1	1	3.3	1.4333	NaN	NaN	NaN	NaN	22.537	NaN	NaN	24.045	23.725		210
D3YTT4;A0A0R4J0P1;Q9D7B6;A0A1L1SUG2	Isobutyryl-CoA dehydrogenase, mitochondrial	Acad8	10	10	24.5	25.576	24.532	24.681	24.705	23.732	23.416	24.933	24.908	24.984	25.169		211
A0A0R4J0P7;Q78KK3	Solute carrier family 22 member 18	Slc22a18	2	2	8.3	2.0891	NaN	NaN	NaN	NaN	NaN	NaN	NaN	NaN	NaN		212
D3Z0L1;A0A0R4J0Q3;Q8CH36	Proton-coupled amino acid transporter 4	Slc36a4	1	1	3.7	1.6729	20.379	20.222	19.865	21.545	20.351	NaN	NaN	20.232	20.208		213
A0A0R4J0Q6;Q80VI1	E3 ubiquitin-protein ligase TRIM56	Trim56	3	3	6	6.9474	21.598	21.868	21.318	20.914	21.528	20.862	NaN	21.372	21.207		214
O70404;A0A0R4J0R1;A0A0U1RPE8	Vesicle-associated membrane protein 8	Vamp8	7	7	54.5	29.684	26.241	26.687	26.622	27.904	28.146	28.08	27.997	28.172	28.239		215
A0A0R4J0R3;Q3U1G5	Interferon-stimulated 20 kDa exonuclease-like 2	Isg20l2	3	3	9.5	54.028	23.228	21.932	20.662	22.176	21.512	20.321	23.029	21.749	21.418		216
A0A0R4J0S1;Q91W92	Cdc42 effector protein 1	Cdc42ep1	2	2	8.1	3.279	NaN	22.385	22.757	23.447	23.326	23.59	NaN	NaN	NaN		217
Q924D0;A0A0R4J0S3;D3Z792	Reticulon-4-interacting protein 1, mitochondrial	Rtn4ip1	2	2	9.1	3.8154	NaN	20.714	20.637	NaN	NaN	NaN	21.069	NaN	20.817		218
A0A0R4J0S4;Q80Y17	Lethal(2) giant larvae protein homolog 1	Llgl1	2	2	2	2.4253	22.057	NaN	21.446	21.33	21.409	20.986	NaN	20.716	NaN		219
A0A1L1STY4;A0A1L1SVG0;A0A0R4J0S7;Q8CGB3;Q8CGB3-3;Q8CGB3-2	Uveal autoantigen with coiled-coil domains and ankyrin repeats	Uaca	3	3	3.1	2.8293	NaN	20.059	20.606	20.743	21.165	20.786	NaN	NaN	19.914		220
A0A0R4J0T0;Q8K3A0;F6UL52;F6WN43	Iron-sulfur cluster co-chaperone protein HscB, mitochondrial	Hscb	4	4	21.8	4.4721	22.175	22.78	21.76	20.784	21.08	21.489	NaN	21.653	22.13		221
Q504P2;A0A0R4J0T2;D3YXD8	C-type lectin domain family 12 member A	Clec12a	2	2	7.9	4.0087	21.446	21.319	20.314	21.414	20.031	NaN	23.002	25.369	23.914		222
A0A0R4J0T5;P28659-2;P28659-3;P28659;P28659-4	CUGBP Elav-like family member 1	Celf1	2	2	4.5	5.5082	22.327	22.303	22.284	21.041	20.838	NaN	NaN	NaN	NaN		223
Q9D8S3;A0A0R4J0T8;A0A2I3BQY0	ADP-ribosylation factor GTPase-activating protein 3	Arfgap3	3	3	7.6	3.8442	NaN	NaN	NaN	NaN	22.155	22.088	NaN	21.413	NaN		224
A0A0R4J0U5;Q61285	ATP-binding cassette sub-family D member 2	Abcd2	12	12	17.9	30.918	23.092	23.061	22.443	26.875	26.283	26.346	24.678	23.57	22.227		225
A0A0R4J0U7;Q8R395	COMM domain-containing protein 5	Commd5	2	2	10.3	2.8443	NaN	21.353	21.913	21.811	21.898	NaN	NaN	NaN	NaN		226
A0A0R4J0U8;A2RSY6-2;A2RSY6;A0A087WQ23;A2RSY6-3	TRMT1-like protein	Trmt1l	5	5	13.7	30.047	22.513	22.04	22.537	NaN	21.717	NaN	21.858	21.179	20.947		227
E9Q360;A0A0R4J0V1;Q8K2A7;F6WSW2;E9Q361	Integrator complex subunit 10	Ints10	2	2	3	3.418	20.754	NaN	NaN	19.244	NaN	NaN	NaN	NaN	NaN		228
A0A0R4J0V5;P08775	DNA-directed RNA polymerase II subunit RPB1	Polr2a	17	17	14.6	147.7	25.771	25.634	25.626	25.545	25.635	25.515	25.322	25.157	25.493		229
A0A0R4J0X2;Q8VC19;A0A1W2P873;D6RGR8;A0A1L1SUZ0;A0A1L1STE9	5-aminolevulinate synthase, nonspecific, mitochondrial	Alas1	9	9	23.2	53.963	20.726	19.942	20.146	26.204	27.048	27.654	20.063	21.166	20.456		230
A0A0R4J0Z1;P08003	Protein disulfide-isomerase A4	Pdia4	32	32	45.1	323.31	30.814	30.825	30.823	30.033	30.107	30.181	30.195	30.375	30.374		231
A0A0R4J100;Q8CIM5	G-protein coupled receptor 84	Gpr84	10	10	26.8	54.325	26.432	26.335	26.555	NaN	NaN	NaN	27.849	27.969	27.987		232
A0A0R4J1K4;A0A0R4J1K9;A0A0R4J101;P13808-2;P13808-3;P13808;P13808-4;P13808-5	Anion exchange protein 2	Slc4a2	4	4	8.1	8.6623	23.355	22.793	23.236	NaN	22.085	22.572	22.755	22.879	23.089		233
A0A0R4J104;P98078;E9QL31;P98078-2;F6TQN9;E9PX84;Q3TRE6;P98078-3;Q9DCE6;E0CXT5;E0CZ53;E0CYJ2	Disabled homolog 2	Dab2	24	24	43.3	107.58	28.631	28.665	28.656	27.27	27.743	27.752	28.21	28.394	28.534		234
A0A0U1RPX7;A0A0R4J113;Q5MJ56;P97479-2;P97479;A0A0U1RPT3	Unconventional myosin-VIIa	Myo7a	17	17	11.7	34.074	24.536	24.328	24.474	25.224	25.089	25.081	24.176	24.519	24.129		235
G3UYZ1;A0A0R4J117;Q8R366;D3Z4Q8	Immunoglobulin superfamily member 8	Igsf8	2	2	5.5	3.689	21.682	20.792	NaN	21.536	21.837	21.481	21.544	21.756	21.663		236
A0A0R4J138;P50429;P50429-2	Arylsulfatase B	Arsb	5	5	10.3	7.7515	22.236	23.655	22.239	NaN	NaN	NaN	NaN	21.211	NaN		237
A0A0R4J170;Q3TKT4;Q3TKT4-2;G3UX35;A0A140LJD7	Transcription activator BRG1	Smarca4	27	18	23.5	127.38	27.309	27.561	27.499	26.299	26.63	26.498	26.375	26.378	26.62		238
Q9QZH6;A0A0R4J174;J3KMM6	Evolutionarily conserved signaling intermediate in Toll pathway, mitochondrial	Ecsit	3	3	16.6	3.46	22.598	22.551	22.412	22.692	23.017	23.599	22.567	22.58	22.069		239
A0A0R4J190;Q64277;A0A0G2JG11	ADP-ribosyl cyclase/cyclic ADP-ribose hydrolase 2	Bst1	3	3	12.2	4.3676	21.972	22.952	22.434	24.915	24.795	24.791	24.655	25.014	25.072		240
A0A0R4J195;Q9CSU0-2;Q9CSU0;Q9CSU0-3;F6YB25;F7DAY5;Q8VDS4	Regulation of nuclear pre-mRNA domain-containing protein 1B	Rprd1b	7	7	27.7	22.071	25.14	24.558	25.161	24.541	24.973	25.024	24.65	25.415	24.768		241
A0A0R4J1C0;P70351-2;P70351	Histone-lysine N-methyltransferase EZH1	Ezh1	1	1	1.6	2.3181	NaN	19.976	21.574	NaN	NaN	20.278	NaN	20.325	NaN		242
A0A0R4J1C8;P31996;P31996-2	Macrosialin	Cd68	4	4	12.8	40.134	29.372	29.678	29.652	30.21	30.234	30.308	31.172	31.267	31.393		243
A0A0R4J1D0;P59108;Q9D6C8;A0A0R4J0J1;Q3UYN2;Q1RLL3;Q9Z140;Q8BLR2;Q0VE82;Q9DC53;Q8JZW4	Copine-2	Cpne2	9	8	20.1	108.55	24.346	24.369	24.653	24.314	24.684	24.42	26.465	26.622	26.555		244
A0A0R4J1E3;Q9QXS6-3;Q9QXS6;Q9QXS6-2;F7CPL2	Drebrin	Dbn1	5	5	11.3	2.64	23.03	23.939	23.046	23.993	23.888	23.945	NaN	NaN	NaN		245
A0A0R4J1F2;Q3U4P5;Q61144-2;Q61144;D3Z0X1	Presenilin;Presenilin-2;Presenilin-2 NTF subunit;Presenilin-2 CTF subunit	Psen2	3	2	8.9	2.8802	NaN	NaN	NaN	22.223	22.132	NaN	20.795	21.222	21.139		246
A0A0R4J1F8;A0A2K6EDP7;P59328-3;P59328;P59328-2	WD repeat and HMG-box DNA-binding protein 1	Wdhd1	4	4	5.1	6.1225	NaN	NaN	NaN	NaN	20.803	NaN	NaN	19.387	19.266		247
D3YTP0;A0A0R4J1G9;Q8CI59;E9QN92;Q8CI59-2	Metalloreductase STEAP3	Steap3	7	7	19.9	12.934	21.908	21.599	21.743	22.407	23.131	23.306	24.977	25.07	24.964		248
A0A0R4J1H6;E9QP99;P55937-1;P55937;D3Z0Q8	Golgin subfamily A member 3	Golga3	22	22	23.6	52.237	25.019	25.438	25.522	24.629	24.818	24.587	24.597	24.299	24.253		249
D3YZC2;F8WHD9;A0A0R4J1I3;O88559-2;O88559	Menin	Men1	4	4	9	13.313	21.971	21.508	21.274	NaN	21.3	21.602	21.221	20.589	21.28		250
Q9QY81;A0A0R4J1I6;F6XGN0	Nuclear pore membrane glycoprotein 210	Nup210	30	30	23.9	295.91	26.751	26.639	26.821	28.354	28.341	28.464	26.608	26.606	26.584		251
Q69ZP3-2;A0A0R4J1J1			2	2	19.7	2.2828	19.906	19.812	19.997	19.873	21.225	21.633	NaN	NaN	NaN		252
A0A0R4J1L2;F6ZFU0;P57776-2;D3YY68;D3Z7N2	Elongation factor 1-delta	Eef1d	12	1	54.1	3.0508	26.799	26.915	26.862	27.303	27.045	26.898	26.748	26.825	NaN		253
D3YTV4;A0A286YDF9;Q5RJ53;A0A286YD32;A0A0R4J1L3;Q91VW9	Zinc finger protein with KRAB and SCAN domains 3	Zkscan3	1	1	4.7	1.3984	22.508	21.665	22.726	19.617	20.937	19.971	21.136	24.715	23.25		254
A0A0R4J1N9;P40630-2;P40630;D3Z0F3	Transcription factor A, mitochondrial	Tfam	4	4	24.1	13.322	23.023	23.229	23.091	22.051	23.182	23.355	23.198	23.054	23.199		255
A0A0R4J1Q0;G5E896;D6RE33;Q3UJB9-2;Q3UJB9;F6ZJ27;F6V5I7	Enhancer of mRNA-decapping protein 4	Edc4	9	9	12.9	31.183	24.496	24.217	24.346	23.586	23.601	23.614	22.764	23.365	22.906		256
G3X9S2;A0A0R4J1Q7;P06802-2;P06802;E9QQ26	Ectonucleotide pyrophosphatase/phosphodiesterase family member 1;Alkaline phosphodiesterase I;Nucleotide pyrophosphatase	Enpp1	6	6	11.3	28.486	22.462	21.878	22.471	23.083	22.707	23.487	24.078	24.237	24.075		257
A0A0R4J1R7;Q9CZL5	Pterin-4-alpha-carbinolamine dehydratase 2	Pcbd2	4	4	39.8	18.284	23.365	23.885	23.293	24.218	23.791	23.625	24.36	24.452	23.084		258
Q3UTJ2;B7ZWM6;Q3UTJ2-4;A0A0R4J1W0;Q3UTJ2-2;B2RXQ9;B9EKP8;Q3UTJ2-5;D3Z080;Q3UTJ2-3;A0A0R4J1T1;Z4YJR7;A0A0R4J1X5;A0A5F8MPQ4;F6V513;D3Z203;A0A1B0GRC3;Q3UTJ2-7;Q3UTJ2-6	Sorbin and SH3 domain-containing protein 2	Sorbs2	9	9	10.5	13.332	25.429	25.52	25.552	NaN	NaN	NaN	NaN	NaN	NaN		259
A0A0R4J1W7;Q8BGZ4;G3X8W7;Q8BGZ4-2	Cell division cycle protein 23 homolog	Cdc23	4	4	13.4	8.6874	20.236	21.118	21.048	20.933	21.422	20.662	21.009	NaN	20.833		260
F6TWX0;F7DFJ2;A0A0R4J1Y8;E0CYF3;Q9DBV7;P23708-2;P23708	Nuclear transcription factor Y subunit alpha	Nfya	1	1	9.1	21.14	21.464	21.413	21.771	NaN	21.268	21.275	NaN	21.067	NaN		261
A0A0R4J1Z3;Q9CR67;Q9CZM3;A0A0J9YV78;E0CXY5	Transmembrane protein 33	Tmem33	5	5	24.8	76.024	27.754	27.434	27.563	26.971	27.125	27.128	26.592	26.56	26.612		262
A0A0R4J207;E9QQ18;E9QQ17;E0CZ58;Q9JM99-5;Q9JM99-4;Q9JM99-3;Q9JM99-2;Q9JM99	Proteoglycan 4;Proteoglycan 4 C-terminal part	Prg4	10	10	26.5	27.936	26.115	25.81	26.185	23.456	24.046	24.554	25.31	26.822	27.373		263
A0A0R4J233;A0A1W2P6J7;Q8C650-2;Q8C650	Septin-10	2022-09-10	2	1	4.9	1.6646	21.239	21.793	NaN	NaN	NaN	21.681	NaN	NaN	NaN		264
A0A0R4J243;Q8BR65	Sin3 histone deacetylase corepressor complex component SDS3	Suds3	2	2	7.5	3.0898	NaN	NaN	NaN	NaN	NaN	NaN	NaN	NaN	NaN		265
A0A0R4J250;Q61070;V9GXH2;V9GXU0	Etoposide-induced protein 2.4	Ei24	3	3	10.1	1.657	NaN	NaN	NaN	NaN	22.546	22.304	NaN	22.049	22.062		266
A0A0R4J259;Q7TMK9-2;Q7TMK9;G3UZI2;G3V018;G3UXJ6;G3UWM1;G3UZ48;G3XA76;G3UXU5	Heterogeneous nuclear ribonucleoprotein Q	Syncrip	15	12	32.8	54.574	25.927	26.1	25.923	25.869	25.737	25.493	26.137	26.213	26.186		267
A0A0R4J260;B2RRE7	OTU domain-containing protein 4	Otud4	5	5	6.8	15.777	23.172	22.658	23.159	23.869	23.879	24.339	NaN	23.281	NaN		268
A0A0R4J263;O35083	1-acyl-sn-glycerol-3-phosphate acyltransferase alpha	Agpat1	2	2	10.9	3.8973	25.047	24.867	25.053	24.362	23.762	24.418	23.997	24.548	23.965		269
Q7TMF3;A0A0R4J275;F6RBR6	NADH dehydrogenase [ubiquinone] 1 alpha subcomplex subunit 12	Ndufa12	7	7	59.3	97.185	25.673	25.846	25.8	25.487	25.717	25.642	25.99	26.165	26.177		270
A0A0R4J293;Q9JLF6	Protein-glutamine gamma-glutamyltransferase K	Tgm1	2	2	3.4	3.6848	NaN	NaN	NaN	21.346	NaN	21.961	NaN	NaN	NaN		271
E9PUG7;A0A0R4J298;Q61211;Q61211-2;Q8C8I3;M0QWK9	Eukaryotic translation initiation factor 2D	Eif2d	4	4	15.2	21.202	22.613	23.017	23.234	23.271	23.291	23.405	22.079	22.553	22.276		272
Q9Z0H4-9;S4R2U7;Q9Z0H4-6;Q9Z0H4-2;Q9Z0H4-8;Q9Z0H4;Q9Z0H4-4;Q9Z0H4-5;Q9Z0H4-7;Q9Z0H4-11;V9GX43;E9QA47;A0A0R4J2B0;S4R1S7;S4R2J2;S4R2L5;A3KGT0;S4R2U1;S4R2S7	CUGBP Elav-like family member 2	Celf2	5	5	12	70.687	24.333	22.212	23.586	22.317	NaN	21.837	25.949	25.972	25.456		273
A0A0R4J2B2;Q6WVG3;Q8C7J6;Q5DTY9	BTB/POZ domain-containing protein KCTD12	Kctd12	8	8	41.9	75.557	25.777	25.896	25.842	25.014	24.939	24.983	24.982	25.048	24.917		274
A0A0R4J2B6;Q8BX09;A0A087WST2;Q8BX09-2;A0A087WRV7;A0A087WQU2	Retinoblastoma-binding protein 5	Rbbp5	6	6	15.8	10.462	24.501	24.488	24.084	23.19	24.062	24.393	24.557	24.275	23.752		275
A0A0U1RP07;A0A0U1RNG1;Q9CWK3;A0A0U1RPR4;A0A0U1RNN2	CD2 antigen cytoplasmic tail-binding protein 2	Cd2bp2	3	3	33.8	4.3786	NaN	NaN	NaN	NaN	NaN	NaN	NaN	NaN	NaN		276
A0A0U1RNJ1;P19096	Fatty acid synthase;[Acyl-carrier-protein] S-acetyltransferase;[Acyl-carrier-protein] S-malonyltransferase;3-oxoacyl-[acyl-carrier-protein] synthase;3-oxoacyl-[acyl-carrier-protein] reductase;3-hydroxyacyl-[acyl-carrier-protein] dehydratase;Enoyl-[acyl-carrier-protein] reductase;Oleoyl-[acyl-carrier-protein] hydrolase	Fasn	13	13	6.4	18.438	NaN	NaN	20.978	24.37	24.837	24.707	22.113	22.216	22.661		277
A0A0U1RNT6;A0A0U1RNK6;Q3THS6;A0A0U1RQ95	S-adenosylmethionine synthase isoform type-2	Mat2a	2	2	6.6	2.0178	NaN	NaN	NaN	20.413	NaN	NaN	19.28	NaN	NaN		278
A0A0U1RNK7;E9PX48;A2A9M5;A2A9M4;Q8R1A4-2;Q8R1A4;A0A0U1RNY4;A2AW79;F6ZJ55	Dedicator of cytokinesis protein 7	Dock7	4	4	2.8	2.4467	NaN	NaN	NaN	NaN	NaN	NaN	NaN	NaN	19.374		279
A0A0U1RNL7;A0A0U1RPT4;O55028;D3Z7R0;A0A0U1RQ97;A0A0U1RQ50	[3-methyl-2-oxobutanoate dehydrogenase [lipoamide]] kinase, mitochondrial	Bckdk	3	3	14	5.6655	23.693	23.276	24.047	23.892	23.298	NaN	24.318	23.93	23.921		280
A0A0U1RNN5;P15702	Leukosialin	Spn	2	2	19.3	2.3315	NaN	NaN	NaN	22.023	23.163	22.789	20.728	21.004	NaN		281
A0A0U1RPD7;A0A0U1RNW0;A0A0U1RPM8;Q6P2B2;A0A494BAP2;A0A0U1RP94;Q8C4X2;Q8BTH8;A0A140LHR2;Q99K78;Q8BVP5	Casein kinase I isoform gamma-3;Casein kinase I isoform gamma-1;Casein kinase I isoform gamma-2	Csnk1g1;Csnk1g3;Csnk1g2	2	2	5.6	2.9325	21.027	NaN	21.171	21.146	21.246	21.439	22.35	22.015	22.179		282
A0A0U1RP13;Q8VDP6;A0A0U1RNI6;A0A0U1RPV3;A0A0U1RQ57;A0A0U1RP60;Q05BY1	CDP-diacylglycerol--inositol 3-phosphatidyltransferase	Cdipt	5	5	31.4	10.4	26.102	26.223	26.395	25.615	25.583	26.023	25.843	26.109	26.181		283
A0A0U1RP47;A0A0U1RQ85;P22682;A0A0X1KG61;A0A0U1RP17;A0A0U1RP95	E3 ubiquitin-protein ligase CBL	Cbl	4	4	6	2.6406	NaN	NaN	NaN	NaN	NaN	NaN	NaN	NaN	NaN		284
Q9BCZ4;A0A0U1RP62;A0A0U1RPI8	Selenoprotein S	Vimp	3	3	18.9	52.032	23.219	23.247	23.014	23.184	23.012	NaN	23.109	23.369	NaN		285
A0A0U1RP87;Q9Z2P8	Vesicle-associated membrane protein 5	Vamp5	1	1	15.7	1.9643	NaN	NaN	NaN	21.938	20.404	NaN	NaN	NaN	NaN		286
A0A0U1RPJ4;A0A0X1KG60;Q3U319	E3 ubiquitin-protein ligase BRE1B	Rnf40	4	4	7.3	7.8196	NaN	22.586	22.189	22.784	NaN	NaN	NaN	NaN	NaN		287
A0A0U1RPL0;Q7TQH0-3;Q7TQH0;Q7TQH0-2;E9Q5Q0;Q3TGG2;J3QP59	Ataxin-2-like protein	Atxn2l	6	6	8.5	11.223	23.599	23.636	23.015	22.799	23.789	23.773	23.144	23.272	23.07		288
A0A0U1RPX3;Q504N4;Q9QX60-2;Q9QX60	Deoxyguanosine kinase, mitochondrial	Dguok	2	2	16.6	38.46	23.339	23.361	24.156	23.078	23.215	23.222	23.767	23.59	23.67		289
A0A0U1RQ36;P97457;F6ULR7;A0A0U1RP93	Myosin regulatory light chain 2, skeletal muscle isoform	Mylpf	3	3	44.6	5.4044	NaN	NaN	NaN	23.152	22.772	22.808	22.266	21.976	22.205		290
Q8R359;A0A0U1RQ91;D3Z3H0;A0A0U1RPS2;A0A0U1RP78;D3Z3H2;A0A0U1RP99		Ino80e	2	2	12.2	1.3475	NaN	NaN	21.916	NaN	NaN	NaN	NaN	NaN	NaN		291
A0A0X1KG67;Q3TAS6-2;Q3TAS6;D3Z665	ER membrane protein complex subunit 10	Emc10	3	3	22.4	267.2	25.399	25.803	25.521	25.896	26.284	26.142	24.967	25.127	25.22		292
A0A140LHA2;Q9WVA3;A0A140LIM5;A0A140LJ21;A0A140LI47	Mitotic checkpoint protein BUB3	Bub3	10	10	38.6	38.399	26.133	26.451	26.382	26.182	26.12	26.107	25.606	25.71	26.118		293
A0A140LHF7;A0A171KXD3;Q9JIF0-3;Q9JIF0-2;Q9JIF0;A0A140LJF4;Q6PAK3	Protein arginine N-methyltransferase 1	Prmt1	5	5	23.1	5.0312	23.405	23.356	24.086	23.251	23.542	23.418	22.36	22.665	22.267		294
A0A140LHG8;Q9CYN2;A0A140LJ01;A0A140LIK0;A0A140LHR3;A0A140LJG6;A0A140LHW5	Signal peptidase complex subunit 2	Spcs2	11	11	41.5	120.27	28.488	28.454	28.565	28.389	28.405	28.725	28.182	28.456	28.517		295
A0A140LHL5;Q8VDQ8-3;Q8VDQ8-2;Q8VDQ8;Q8VDQ8-4	NAD-dependent protein deacetylase sirtuin-2	Sirt2	2	2	7.1	1.8073	22.067	NaN	NaN	22.226	22.279	NaN	NaN	NaN	NaN		296
A0A140LHP7;O54885	TYRO protein tyrosine kinase-binding protein	Tyrobp	2	2	20.6	10.574	23.026	NaN	22.06	NaN	NaN	22.989	22.784	22.97	23.49		297
A0A1B0GQZ7;A0A140LHP8;A0A140LJA4;A0A140LIX2;A0A1B0GQW5;P23906	Interferon regulatory factor 2	Irf2	1	1	43.9	3.6276	22.812	NaN	22.494	20.326	20.31	NaN	NaN	NaN	20.936		298
A0A140LJI3;A0A140LJE2;A0A140LIA1;A0A140LHT5;Q8BWC0	Two pore calcium channel protein 2	Tpcn2	2	2	6.7	2.0513	NaN	22.332	22.528	22.522	22.842	23.028	22.884	22.76	23.118		299
A0A140LHT6;E9QPQ8;Q8JZS9;A0A140LI38;A0A140LHD4;A0A140LI40	39S ribosomal protein L48, mitochondrial	Mrpl48	4	4	38.1	5.8969	22.958	22.386	NaN	24.391	24.327	23.416	23.344	23.265	23.1		300
E9Q638;A0A140LHU0;Q61072;A0A1B0GSW1;A0A140LJC9	Disintegrin and metalloproteinase domain-containing protein 9	Adam9	6	6	9.9	132.51	24.177	24.813	24.272	23.928	23.688	23.836	24.71	24.75	24.904		301
A0A140LHU9;A0A140LI54;Q3TRM4-4;Q3TRM4-2;Q3TRM4-3;Q3TRM4	Neuropathy target esterase	Pnpla6	3	1	2.1	3.4752	20.92	20.269	NaN	20.739	19.883	NaN	NaN	19.788	NaN		302
E0CZ07;A0A140LHW6;Q99J21;Q99J21-2	Mucolipin-1	Mcoln1	2	2	32.2	30.879	22.246	22.905	NaN	23.363	24.5	23.987	24.211	24.312	24.426		303
A0A140LHY2;Q7TMR0	Lysosomal Pro-X carboxypeptidase	Prcp	2	2	6.1	8.1276	22.408	21.527	21.741	22.264	21.515	22.706	22.219	22.532	22.491		304
A0A140LIW6;A0A140LHY7;Q8BH76;Q9EQ28	DNA polymerase delta subunit 3	Pold3	2	2	8.2	1.7482	20.967	20.956	21.294	22.178	22.312	22.091	22.437	22.104	22.101		305
A0A140LI58;Q91VC7	Protein phosphatase 1 regulatory subunit 14A	Ppp1r14a	1	1	6.5	2.3019	NaN	NaN	19.52	21.607	22.314	22.325	NaN	NaN	NaN		306
Q3TYT1;A0A140LIF0;P97478	5-demethoxyubiquinone hydroxylase, mitochondrial	Coq7	1	1	5.3	1.4747	NaN	NaN	NaN	NaN	NaN	NaN	NaN	NaN	NaN		307
Q9Z1M2;A0A140LIF8		Irgm2	8	4	25.8	7.23	24.078	23.876	24.079	21.96	22.423	22.85	22.703	22.924	22.952		308
A0A140LIP5;A0A140LIG2;A2AER3;A2AER4;Q9R0M8	UDP-galactose translocator	Slc35a2	1	1	28.1	3.1604	23.614	NaN	22.847	NaN	23.777	NaN	NaN	NaN	NaN		309
A0A140LIT2;O88455;D3Z7G1;A0A140LI18;D3YXR4	7-dehydrocholesterol reductase	Dhcr7	4	4	10.5	41.9	24.883	25.059	24.763	26.668	26.823	26.578	25.93	25.509	25.762		310
A0A140LIU9;P50637	Translocator protein	Tspo	2	2	13.7	1.712	27.071	26.207	27.073	24.777	25.136	25.378	26.487	25.751	26.679		311
A0A140LIV1;E0CY95;E0CX63;Q8C9J3-3;Q8C9J3-2;Q8C9J3;Q8C9J3-4	Sperm flagellar protein 2	Spef2	2	2	1.1	-2	NaN	NaN	NaN	NaN	NaN	NaN	21.81	NaN	NaN	+	312
A0A140LJ72;A0A140LI05			3	3	0.5	1.4394	24.768	23.953	24.115	23.581	23.235	23.152	NaN	NaN	22.457		313
D3Z684;A0A140LJ80;Q9CWY4	Gem-associated protein 7	Gemin7	1	1	27.2	1.99	NaN	NaN	NaN	NaN	21.778	21.954	NaN	NaN	NaN		314
E9Q394-2;E9Q394;A0A140LJJ5;A0A140LHG3;A0A140LIX0;A0A140LID7;A0A140LHQ3		Akap13	17	17	10.5	85.293	25.099	25.161	25.207	25.544	25.652	25.615	25.211	25.317	25.651		315
A0A140LJL0;P35762	CD81 antigen	Cd81	1	1	16.5	20.975	24.758	NaN	25.02	25.418	25.655	25.919	24.627	24.902	24.756		316
Q9D3Q7;A0A140T8I6;Q8VDI1-2;Q8VDI1	Epithelial-stromal interaction protein 1	Epsti1	1	1	5.1	21.352	22.591	22.391	22.362	NaN	20.87	NaN	NaN	NaN	NaN		317
A0A140T8I9;E9Q3L2;A0A338P7D3;A0A338P6F9;A0A338P6S0		Pi4ka	21	21	12.4	86.084	24.614	24.273	24.902	25.775	25.857	25.927	25.948	26.038	26.005		318
A0A140T8R7;Q8CFE3	REST corepressor 1	Rcor1	6	4	27.5	25.63	23.076	23.34	23.651	22.886	22.178	22.785	22.36	22.236	21.782		319
G3UY21;A0A140T8T2;G3UYX7;Q9R1B9;G3X909;G3UZ61;G3UWQ3	Slit homolog 2 protein;Slit homolog 2 protein N-product;Slit homolog 2 protein C-product	Slit2	6	6	6.9	5.2157	23.121	24.334	24.081	23.186	23.795	23.765	22.475	22.425	NaN		320
A0A140T8T4;P51410;A0A0G2JES3;D3YZT0;D3Z629;S4R1R7;A0A0G2JFQ3	60S ribosomal protein L9	Rpl9	5	5	27.1	118.93	28.018	27.982	28.116	28.964	28.92	29.068	28.128	28.003	28.031		321
A0A140T8V9;Q8VDC1	FYVE and coiled-coil domain-containing protein 1	Fyco1	3	3	6.6	4.168	24.258	NaN	NaN	NaN	NaN	NaN	20.279	NaN	20.665		322
A0A171EBK7;Q9D659;E9Q251;D3Z7B7	Platelet receptor Gi24	4632428N05Rik	4	4	17.8	8.7486	NaN	NaN	23.727	NaN	23.485	NaN	25.98	26.07	26.377		323
A0A171EBL2;E9Q555	E3 ubiquitin-protein ligase RNF213	Rnf213	33	33	9.5	120.05	26.88	26.34	26.698	24.485	25.001	23.979	22.489	24.389	24.542		324
A0A1B0GQV3;A0A1B0GT05;O35153	BET1-like protein	Bet1l	1	1	23.9	9.8661	20.291	NaN	20.59	21.025	20.776	20.834	NaN	19.066	NaN		325
A0A1B0GQW0;Q99JH8;A0A1B0GT97;Q9CQM2	ER lumen protein-retaining receptor 1;ER lumen protein-retaining receptor 2	Kdelr1;Kdelr2	2	2	20	9.2738	25.523	25.247	25.262	25.384	25.005	24.714	24.76	24.655	24.653		326
D3YTP8;A0A1B0GQZ9;A0A1B0GRR9;Q9CY46;Q9QXA5	U6 snRNA-associated Sm-like protein LSm4	Lsm4	1	1	10.4	2.0578	NaN	22.164	22.421	NaN	NaN	21.528	22.806	21.615	21.963		327
A0A1B0GR08;Q921G8	Gamma-tubulin complex component 2	Tubgcp2	1	1	1.4	1.3407	NaN	NaN	NaN	20.743	19.846	19.553	NaN	NaN	NaN		328
A0A1B0GR11;Q93092	Transaldolase	Taldo1	4	4	10.7	12.423	24.022	23.409	22.563	24.666	25.37	24.96	24.141	24.238	23.965		329
A0A1B0GSK5;A0A1B0GR19;A0A1B0GR86;Q8BH97;A0A1B0GRI0;A0A1B0GS22	Reticulocalbin-3	Rcn3	2	2	15.6	22.745	NaN	NaN	NaN	22.785	23.17	23.246	NaN	NaN	NaN		330
A0A1B0GR84;Q9D938	Transmembrane protein 160	Tmem160	2	2	28.6	3.9285	22.857	23.085	23.442	22.99	23.403	22.781	22.836	23.036	22.982		331
A0A1B0GRG8;P48758	Carbonyl reductase [NADPH] 1	Cbr1	1	1	10.8	3.0267	NaN	21.315	NaN	NaN	20.963	NaN	NaN	NaN	20.498		332
A0A1B0GRH2;A0A1B0GRT6;P49446-3;P49446-2;P49446	Receptor-type tyrosine-protein phosphatase epsilon	Ptpre	7	6	9.4	9.763	20.746	20.367	22.106	21.288	21.375	21.619	22.235	22.997	23.143		333
Q5PR72;A0A1B0GRJ9;F7D3W5;Q922S4-2;Q922S4-3;Q922S4	cGMP-dependent 3,5-cyclic phosphodiesterase	Pde2a	3	3	4.7	23.822	NaN	NaN	NaN	NaN	NaN	NaN	23.327	24.24	24.2		334
A0A1B0GRR3;P62281;A0A1B0GSE8	40S ribosomal protein S11	Rps11	8	8	41.5	18.718	27.554	27.65	27.582	27.85	27.857	27.832	27.094	27.347	27.306		335
A0A1B0GRU3;E9Q8K8;Q6ZPZ3-2;Q6ZPZ3	Zinc finger CCCH domain-containing protein 4	Zc3h4	9	9	15.3	9.5553	23.529	24.142	23.648	23.362	22.1	23.802	24.293	24.362	24.15		336
A0A1B0GRZ8;Q8BGF6	ELMO domain-containing protein 2	Elmod2	3	3	16.4	3.1714	22.885	23.099	22.781	22.942	22.097	23.816	NaN	21.682	23.014		337
A0A1B0GS48;A0A1B0GT07;Q9D6T0-2;Q9D6T0;A0A1B0GSR8;A0A1B0GS52	Nitric oxide synthase-interacting protein	Nosip	4	4	32.9	3.9511	21.434	20.859	21.837	20.104	20.12	NaN	20.075	NaN	20.464		338
A0A1B0GS72;Q3U1W9;A0A1B0GSZ7;Q3U429;Q61470	Tetraspanin;Leukocyte antigen CD37	Cd37	2	2	11.9	2.3022	21.431	21.624	21.7	NaN	NaN	NaN	22.164	22.399	20.803		339
E9Q3Z5;A0A1B0GS91;Q8K4L3-3;Q8K4L3;Q8K4L2;F6R6A4;F6TBK9	Supervillin	Svil	16	16	10.2	51.44	21.835	22.273	22.367	24.596	25.238	25.868	23.251	23.051	23.545		340
A0A1B0GSG5;Q91VI7;A0A1B0GRG4;A0A1B0GRY7	Ribonuclease inhibitor	Rnh1	5	5	14.8	5.6286	23.06	23.641	23.398	25.785	25.622	26	24.667	24.155	24.093		341
A0A1B0GSK0;Q6PKB0;Q61559	IgG receptor FcRn large subunit p51	Fcgrt	2	2	7.1	4.9539	NaN	24.141	23.384	NaN	21.011	NaN	24.723	24.903	24.605		342
A0A1B0GSR7			1	1	10.3	2.3349	21.541	21.061	21.071	NaN	NaN	NaN	NaN	NaN	NaN		343
A0A1B0GSS8;P35980;A0A1B0GQU8;A0A1B0GSF7;A0A1B0GSA8;A0A1B0GRZ3;A0A1B0GS28	60S ribosomal protein L18	Rpl18	6	6	41.3	92.924	27.605	27.628	27.548	28.321	28.514	28.518	28.07	28.338	28.118		344
A0A1B0GSX7;Q6PFD9;B2RQL0;A0A140T8J8;A0A1B0GRB5;A0A1B0GRA7	Nuclear pore complex protein Nup98-Nup96;Nuclear pore complex protein Nup98;Nuclear pore complex protein Nup96	Nup98	24	24	20.3	308.14	26.868	26.761	26.899	27.154	27.283	27.309	26.099	26.276	26.235		345
A0A1B0GT81;Q07813;A0A1B0GS13;A0A1B0GTA4;A0A1B0GSH8;A0A1B0GT35	Apoptosis regulator BAX	Bax	5	5	45.6	99.801	25.131	25.422	25.332	25.556	25.597	25.544	24.974	25.224	25.126		346
A0A1B0GX27;O35855;O88374;A0A1B0GST1;A0A1B0GQY4	Branched-chain-amino-acid aminotransferase, mitochondrial;Branched-chain-amino-acid aminotransferase	Bcat2	5	5	15.2	19.17	24.219	23.994	24.396	25.641	25.553	23.441	25.877	25.79	25.98		347
A0A1C7CYV0;B1AX58;Q99K51;Q3V0K9	Plastin-3	Pls3	9	6	19.2	27.805	24.054	24.097	24	23.593	24.42	23.679	NaN	21.959	22.554		348
E9Q405;A0A1C7ZN10;K3W4L0;B2RRE2;E9QAX2;Q9JMH9-5;Q9JMH9-7;Q9JMH9-2;Q9JMH9-1;Q9JMH9;Q9JMH9-6;E9QA74;Q9JMH9-4	Unconventional myosin-XVIIIa	Myo18a	25	25	21.7	112.29	25.769	25.872	25.752	25.536	24.679	25.223	25.718	25.543	25.466		349
G5E8I8;A0A1D5RL92;Q8CGZ0	Calcium homeostasis endoplasmic reticulum protein	Cherp	15	15	23	29.523	26.84	27.017	26.936	26.734	26.494	26.611	26.038	26.295	26.161		350
A0A1D5RLD1;E9QKV6;Q9QY06-3;E9PWZ6;A0A1D5RLW4		Myo9b	40	1	26.8	190.56	27.106	27.107	27.158	27.254	27.292	27.378	27.472	27.536	27.536		351
A0A1D5RLE0;A0A5F8MPL9;E9QMR2;A0A1D5RMM1;F8VPN7;Q8BIK4;Q8BIK4-2	Dedicator of cytokinesis protein 9	Dock9	4	3	3.4	12.525	25.072	24.762	24.78	24.036	23.839	24.03	NaN	24.188	24.155		352
A0A1D5RLG3;Q80UJ7	Rab3 GTPase-activating protein catalytic subunit	Rab3gap1	3	3	6.5	5.0245	NaN	NaN	NaN	NaN	NaN	NaN	NaN	NaN	19.937		353
A0A1D5RLL3;Q8BG67;Q8BG67-2;Q8BWC5;A0A2I3BR57;A0A1W2P7T9;Q6ZQ18-2;Q6ZQ18	Protein EFR3 homolog A	Efr3a	7	7	11.9	26.387	22.192	21.448	22.109	23.185	23.93	24.394	23.972	25.527	24.581		354
E9PZA7;E9QLK7;E9PWT1;A0A1D5RLL4;F7CGG2;Q80YV3;D3YY11	Transformation/transcription domain-associated protein	Trrap	11	11	4.4	19.91	23.562	23.734	23.12	21.638	22.53	22.022	21.83	22.008	22.373		355
A0A1D5RLM8;F6RS26			4	4	0.8	2.6879	23.734	23.244	24.113	22.657	22.412	NaN	22.853	23.552	22.903		356
Q3SXA6;A0A1D5RLN9;A0A1D5RMN0		Tnip3	1	1	9.1	3.2534	NaN	NaN	NaN	NaN	NaN	NaN	NaN	NaN	NaN		357
A0A1D5RLR3;Q8C5L7	RNA-binding protein 34	Rbm34	4	4	16.8	7.5986	24.015	24.243	23.93	23.291	24.012	23.52	23.189	23.051	23.594		358
Q8C1D8;A0A1D5RLV0;A0A1D5RMB4	Protein IWS1 homolog	Iws1	4	4	5.9	3.761	21.473	21.765	21.333	NaN	21.751	21.693	NaN	20.815	21.208		359
A0A1D5RLV1			8	1	20.4	1.3747	NaN	NaN	NaN	NaN	NaN	NaN	19.704	NaN	19.965		360
A0A1D5RLW5;A0A1D5RM85;P62717;A0A1D5RME4;A0A1D5RM79;A0A1D5RMC7	60S ribosomal protein L18a	Rpl18a	4	4	21.8	5.0633	27.135	26.34	26.64	27.103	26.861	26.715	26.53	26.378	25.578		361
A0A1D5RLX9;Q8BWH0	Putative sodium-coupled neutral amino acid transporter 7	Slc38a7	1	1	3.2	1.5232	NaN	NaN	NaN	NaN	20.903	21.618	22.287	22.723	22.428		362
A0A1D5RMA4;A0A1D5RMI7;A0A1D5RM43;Q8BGK6	Y+L amino acid transporter 2	Slc7a6	1	1	27.3	1.5793	20.401	20.64	NaN	21.018	20.446	NaN	NaN	NaN	NaN		363
A0A1D5RM50;Q99LJ5;A0A1D5RLU9;A0A1D5RLE8	CKLF-like MARVEL transmembrane domain-containing protein 3	Cmtm3	2	2	18.3	6.257	23.769	23.621	23.56	23.315	22.72	21.273	24.791	25.331	25.784		364
A0A1D5RM92;Q9DBH0	NEDD4-like E3 ubiquitin-protein ligase WWP2	Wwp2	3	2	4.5	4.9998	21.64	21.532	21.754	21.375	21.113	21.3	21.814	21.449	21.428		365
A0A1D5RMD4;E7FLY0;B1AVY7	Kinesin-like protein;Kinesin-like protein KIF16B	Kif16b	2	2	1.7	3.715	22.016	20.905	NaN	NaN	NaN	NaN	21.889	23.174	NaN		366
A0A1D5RML8;P97760;A0A1D5RLM9;A0A1D5RLD4	DNA-directed RNA polymerase II subunit RPB3	Polr2c	5	5	18.9	72.079	24.034	24.119	24.066	24.033	24.295	24.227	24.009	23.954	24.263		367
F8VQ28;A0A1D5RMM8;Q8VI36-2;Q8VI36;A0A0J9YV30	Paxillin	Pxn	4	4	12	3.4266	21.303	21.963	21.877	22.033	NaN	21.608	NaN	21.003	NaN		368
A0A1I7Q4G8;E9QMN5;Q8CHY6;A0A1D5RM07;A0A1D5RM58	Transcriptional repressor p66 alpha	Gatad2a	13	12	29.5	55.344	25.845	25.61	25.664	25.564	25.25	25.234	24.454	24.124	24.496		369
A0A1L1SQA8;P62852	40S ribosomal protein S25	Rps25	6	6	51.6	11.009	28.385	28.124	28.098	27.919	27.93	28.131	27.735	27.766	27.955		370
A0A1L1SQV7;A0A1L1SVK0;Q61206	Platelet-activating factor acetylhydrolase IB subunit beta	Pafah1b2	1	1	8.4	1.7985	20.697	20.407	20.782	20.553	NaN	NaN	20.162	NaN	19.938		371
A0A1L1SR69;A0A1L1ST61;A0A1L1SV00;Q8R472;Q9JLR9	HIG1 domain family member 1A, mitochondrial	Higd1a	1	1	28.6	119.6	21.624	NaN	23.052	22.629	22.706	23.074	22.41	22.562	NaN		372
A0A1L1SRE8;P35951	Low-density lipoprotein receptor	Ldlr	2	2	3.8	2.6196	NaN	NaN	NaN	NaN	NaN	NaN	NaN	NaN	NaN		373
A0A1L1SRP4;E9Q5G3	Kinesin-like protein KIF23	Kif23	1	1	3	1.8184	NaN	NaN	NaN	NaN	NaN	NaN	NaN	NaN	NaN		374
A0A1L1SRR1;Q9ESD6-2;Q9ESD6	CKLF-like MARVEL transmembrane domain-containing protein 7	Cmtm7	1	1	12.7	1.3433	NaN	25.467	24.751	23.705	23.958	24.325	25.617	26.11	26.097		375
F6TCF9;A0A1L1SRT0;Q60739-2;Q60739	BAG family molecular chaperone regulator 1	Bag1	3	3	11.5	5.4582	21.465	NaN	20.723	20.283	20.053	NaN	NaN	NaN	20.124		376
A0A1L1SRX2;O08739;F6XQD0;D3Z4N3;D3YU73;A0A0G2JFD4;Q3V1D3	AMP deaminase 3	Ampd3	12	11	18.1	30.106	23.38	23.15	23.746	24.03	24.561	25	25.026	25.361	25.89		377
A0A1L1SSA8;Q91XE8	Transmembrane protein 205	Tmem205	2	2	15	15.935	21.583	22.049	22.944	NaN	22.216	22.08	26.005	25.44	23.816		378
A0A338P6N2;D3YVV0;Q3UMK4;E9Q723;A0A1L1SSC7		Ttc13	4	4	8.3	2.7876	22.48	20.94	21.631	21.612	20.995	21.113	NaN	20.355	20.976		379
Q3UDS7;A0A1L1SSF2;Q8VDL4-3;Q8VDL4;Q8VDL4-2	ADP-dependent glucokinase	Adpgk	7	7	20.4	77.608	26.94	26.855	26.701	26.773	27.075	26.884	26.881	26.96	26.995		380
A0A1L1SSX5;Q8R149-2;Q8R149	BUD13 homolog	Bud13	1	1	5.9	2.5453	NaN	NaN	NaN	NaN	NaN	NaN	NaN	NaN	NaN		381
A0A1L1STC6;Q6ZWR6-4;Q6ZWR6;A0A1L1SRV6	Nesprin-1	Syne1	10	10	1.3	12.75	NaN	NaN	NaN	22.118	22.672	22.989	NaN	NaN	NaN		382
A0A1L1STE6;Q9D6R2;Q9D6R2-2	Isocitrate dehydrogenase [NAD] subunit alpha, mitochondrial	Idh3a	7	7	22.9	66.126	27.662	27.528	27.626	27.249	27.355	27.198	27.736	27.741	27.723		383
A0A1L1SU40;A0A1L1SS87			3	2	22.4	3.3824	NaN	NaN	NaN	22.312	22.371	22.368	NaN	NaN	NaN		384
A0A1L1SUV7;Q9D1F9;A0A1L1SUI3		Slc37a4	1	1	12.7	2.2113	NaN	22.054	21.938	21.442	21.847	NaN	23.269	22.509	22.257		385
A0A1L1SV25;P57780;E9Q2W9;A0A1L1SVJ6;D3Z0L8;D3Z761;O88990;A0A1Y7VMW4	Alpha-actinin-4	Actn4	42	28	54.9	323.31	29.675	29.719	29.726	29.596	29.548	29.493	28.956	29.149	29.089		386
A0A1S6GWJ4;Q91VN6	Probable ATP-dependent RNA helicase DDX41	Ddx41	8	8	18.3	22.382	26.006	26.031	26.147	25.621	25.506	25.552	25.251	25.139	24.862		387
A0A1W2P6K9;Q9JI99	Sphingosine-1-phosphate phosphatase 1	Sgpp1	4	4	12.3	5.9443	22.872	22.824	NaN	NaN	NaN	NaN	24.365	25.009	24.846		388
A0A1W2P6L0;F8VPM0;E9Q374;A0A5F8MPQ7;A0A1W2P6X9;Q91YE5-2;Q91YE5;Q91YE5-3	Bromodomain adjacent to zinc finger domain protein 2A	Baz2a	2	2	3.5	2.3261	NaN	21.328	20.964	NaN	21.053	20.601	NaN	NaN	NaN		389
A2AB60;A0A1W2P6X3;Q9JL26;Q9JL26-2;G3UWI1	Formin-like protein 1	Fmnl1	19	18	23	89.198	25.982	26.169	26.284	26.942	27.015	26.86	26.26	26.366	26.334		390
A0A1W2P729;Q9QXT0	Protein canopy homolog 2	Cnpy2	4	4	40.4	40.107	25.978	25.612	25.956	24.484	24.412	24.232	25.684	25.162	25.079		391
A0A1W2P7L5;A0A1W2P733;Q922D8	C-1-tetrahydrofolate synthase, cytoplasmic;Methylenetetrahydrofolate dehydrogenase;Methenyltetrahydrofolate cyclohydrolase;Formyltetrahydrofolate synthetase;C-1-tetrahydrofolate synthase, cytoplasmic, N-terminally processed	Mthfd1	2	2	17.5	1.8705	NaN	NaN	NaN	NaN	NaN	NaN	NaN	NaN	NaN		392
A0A1W2P737;F8VPV0;P48725-2;P48725-3;P48725	Pericentrin	Pcnt	2	2	1	1.859	21.729	NaN	NaN	NaN	NaN	NaN	NaN	NaN	NaN		393
A0A1W2P756;P62075	Mitochondrial import inner membrane translocase subunit Tim13	Timm13	1	1	18.7	10.435	19.949	20.551	NaN	22.621	22.057	NaN	NaN	NaN	NaN		394
F8WI35;A0A1W2P768;P84244;P84228;P68433;P02301;E0CZ27	Histone H3;Histone H3.3;Histone H3.2;Histone H3.1;Histone H3.3C	H3f3a;Hist1h3b;Hist1h3a;H3f3c	5	5	24.4	20.381	33.442	33.568	33.523	32.582	32.485	32.46	32.92	32.99	32.976		395
A0A1W2P7P4;P28574-2;P28574	Protein max	Max	1	1	8.1	2.6036	NaN	21.536	20.782	NaN	NaN	20.867	21.476	NaN	NaN		396
A0A1W2P7R5;A0A1W2P7P6;Q91W52;Q91W52-2	Transmembrane protein 19	Tmem19	1	1	5.5	39.716	24.297	23.972	23.987	23.741	23.573	23.525	23.787	24.009	23.936		397
A0A1W2P7Q1;Q8VEG4-2;Q8VEG4	Exonuclease 3-5 domain-containing protein 2	Exd2	1	1	11.6	1.5666	NaN	NaN	NaN	NaN	NaN	NaN	NaN	NaN	NaN		398
A0A1W2P7X0;E9QMV2;Q4KML4	Costars family protein ABRACL	Abracl	2	2	43.9	28.094	18.69	NaN	17.966	22.105	21.116	NaN	NaN	NaN	NaN		399
A0A1W2P7X3;Q561M1;Q9D358-2;Q9D358	Low molecular weight phosphotyrosine protein phosphatase	Acp1	1	1	7.9	1.4766	NaN	NaN	NaN	NaN	22.424	NaN	NaN	NaN	NaN		400
A0A1W2P874;Q80TI1	Pleckstrin homology domain-containing family H member 1	Plekhh1	1	1	20	-2	NaN	NaN	NaN	23.89	23.381	23.96	NaN	NaN	NaN	+	401
A0A1W2P8A8;Q99KK1	Receptor expression-enhancing protein 3	Reep3	5	5	27	12.542	25.866	25.684	25.747	24.534	24.713	24.384	24.641	24.777	24.676		402
A0A1W2P8C6;P41731	CD63 antigen	Cd63	1	1	6.7	53.897	23.937	26.044	25.71	26.993	27.019	27.158	26.638	26.291	26.184		403
E9QM14;A0A1X7SB71;Q9JIY2-4;Q9JIY2-3;Q9JIY2-2;Q9JIY2	E3 ubiquitin-protein ligase Hakai	Cbll1	1	1	4.8	2.1096	23.435	NaN	NaN	NaN	22.684	22.707	NaN	NaN	NaN		404
A0A1Y7VNF4;A0A1Y7VJM4;Q8R2E9	ERO1-like protein beta	Ero1lb	4	3	10.3	30.85	22.76	21.722	22.436	21.972	NaN	21.564	21.964	22.18	21.682		405
A0A1Y7VK19;Q9DCB8	Iron-sulfur cluster assembly 2 homolog, mitochondrial	Isca2	3	3	24.7	4.1697	23.084	22.503	22.753	21.157	22.61	22.134	22.667	22.512	22.21		406
A0A1Y7VK55;P70255-5;P70255-4;P70255-3;P70255-2;P70255	Nuclear factor 1 C-type	Nfic	1	1	6.9	4.7992	21.616	21.451	21.486	22.419	21.565	20.348	NaN	21.337	21.802		407
F6YVP7;A0A1Y7VKY1;P62270;S4R1N6;A0A3Q4EGP3	40S ribosomal protein S18	Gm10260;Rps18	8	8	44.1	60.97	27.87	27.887	28.026	28.371	28.41	28.494	27.959	28.135	28.253		408
A0A1Y7VLP0;P56379	6.8 kDa mitochondrial proteolipid	Mp68	1	1	14	6.8691	24.193	24.069	24.086	24.834	24.724	24.923	25.567	26.023	25.945		409
A0A1Y7VLY2;P59764-2;P59764	Dedicator of cytokinesis protein 4	Dock4	8	8	5.8	19.582	23.421	22.727	22.83	21.479	NaN	22.106	22.048	21.425	21.981		410
A0A1Y7VLZ7;E9Q7E9;Q3V3Q7	Phosphofurin acidic cluster sorting protein 2	Pacs2	4	3	7.4	3.8639	21.91	NaN	NaN	21.562	21.874	22.057	22.17	21.589	22.411		411
A0A1Y7VM65;Q9QUH0	Glutaredoxin-1	Glrx	1	1	14.3	2.2605	23.708	22.083	NaN	NaN	22.623	NaN	NaN	NaN	NaN		412
A0A1Y7VMH7;A0A1Y7VME9;E9Q9B7;A0A1Y7VNF8		Kidins220	7	7	6.3	10.094	22.74	22.026	22.183	24.084	23.204	23.331	23.189	23.049	23.457		413
A0A1Y7VMH3;Q80X41-2;Q80X41-5;Q80X41-3;Q80X41;A0A1Y7VLL5	Serine/threonine-protein kinase VRK1	Vrk1	9	9	25.2	122.95	27.334	27.424	27.617	27.19	27.405	27.262	26.913	26.852	26.931		414
F8VPK5;A0A1Y7VMN0;P70336;P70336-2;A0A1Y7VLD1	Rho-associated protein kinase;Rho-associated protein kinase 2	Rock2	5	5	4	6.0637	22.401	21.779	22.47	22.45	22.952	NaN	NaN	NaN	NaN		415
A0A1Y7VN19;Q9CXR1;A0A1Y7VLS1;A0A1Y7VJD4;A0A140LIS8	Dehydrogenase/reductase SDR family member 7	Dhrs7	12	12	35.9	180.38	27.344	27.094	27.382	26.547	26.947	27.482	28.111	28.289	28.288		416
A0A1Y7VP67;E9Q2I4		Elmsan1	4	4	8.3	6.1409	22.242	22.182	22.396	NaN	NaN	22.501	NaN	22.282	21.955		417
A0A286YCC3;Q5H8C4-2;Q5H8C4	Vacuolar protein sorting-associated protein 13A	Vps13a	1	1	1.9	1.7703	NaN	NaN	NaN	NaN	NaN	NaN	NaN	NaN	NaN		418
E9Q6A3;A0A286YDN0;A0A286YCQ0;E9QNA7;A0A668KL65;Q62417-5;Q62417-6;Q62417-4;A0A286YCI8;Q62417-2;E9PYX6;D3Z5J3;A0A5F8MPJ2;Q62417;Q62417-3;Q62417-7;A0A286YD34	Sorbin and SH3 domain-containing protein 1	Sorbs1	7	7	17.1	14.766	22.902	23.052	23.015	20.784	NaN	21.497	NaN	NaN	NaN		419
I1VGT6;H6WZ45;I1VGT4;H6WZF5;I1VGT5;F8VQC9;D3Y272;E3UVT8;J9RV59;A0A286YCX2;A0A286YCS4;Q8BTY2;D3Y273;A0A286YD46;A0A286YDJ7;E3UVT9;J9RDH0;A0A286YCX8;A0A286YDK8;Q8BTY2-2;Q8JZR6;Q8JZR6-2;A0A286YDR1	Anion exchange protein;Sodium bicarbonate cotransporter 3	Slc4a7	4	3	5.1	3.8968	22.444	21.299	22.345	21.155	21.469	22.202	22.15	22.417	20.497		420
A0A286YCV0;D3YV00;P98195-2;P98195;A0A286YDR0;A0A286YCT2;Q8C4G3;Q8C288;A2AQC3;O70228	Phospholipid-transporting ATPase;Probable phospholipid-transporting ATPase IIB	Atp9b	5	5	5.6	8.1041	NaN	22.083	NaN	NaN	22.525	22.667	23.669	23.695	22.844		421
E9Q4K7;A0A286YCV9;A0A286YD28;A0A286YDX6;F8VQ75;Q9EQW7	Kinesin-like protein	Kif13b	7	7	6.6	8.5888	NaN	20.961	NaN	NaN	21.188	21.82	NaN	21.107	NaN		422
A0A286YCX6;E9PY51;A0A286YCE0		Trappc8	7	7	7	8.9605	22.049	22.662	22.358	NaN	22.647	22.379	22.908	23.046	22.976		423
G3X9Q4;A0A286YCZ5;Q99M01	Phenylalanine--tRNA ligase, mitochondrial	Fars2	1	1	6.8	1.4511	23.541	23.573	23.635	24.589	24.503	25.44	NaN	NaN	NaN		424
Q91YP2;A0A286YD12;A0A286YD77	Neurolysin, mitochondrial	Nln	5	5	8.7	9.1042	21.889	21.858	22.469	24.4	23.704	23.781	22.825	23.29	22.688		425
E9Q5C9-2;A0A286YDA2;A0A286YDT3;E9Q5C9;A0A286YDV7;A0A286YDZ1;A0A286YCD1		Nolc1	6	6	10.4	7.5268	NaN	24.117	22.717	24.515	24.99	25.155	23.583	23.676	24.038		426
A0A286YDZ5;A0A286YDA5;O70293-2;A0A286YE10;Q9EP84;O70293	G protein-coupled receptor kinase 6	Grk6	5	4	12.7	12.394	22.191	NaN	NaN	24.105	23.92	23.661	24.121	25.012	24.379		427
A0A286YDB3;Q80XQ2	TBC1 domain family member 5	Tbc1d5	2	2	3.5	3.6733	NaN	NaN	19.988	NaN	19.829	NaN	21.844	NaN	NaN		428
A0A286YDB8;Q9CZX0;Q9CZX0-2	Elongator complex protein 3	Elp3	4	4	9.8	6.4593	23.161	22.872	23.304	NaN	22.955	23.421	23.462	23.777	23.381		429
A0A286YDD7;E9PUA2;Q5BLK4	Terminal uridylyltransferase 7	Zcchc6	8	8	10.4	11.083	23.287	23.09	23.23	23.115	23.308	23.033	23.064	23.078	22.903		430
A0A286YDF2;O89116;Q5FWJ7	Vesicle transport through interaction with t-SNAREs homolog 1A	Vti1a	3	3	17.3	37.485	21.958	21.843	NaN	22.395	22.274	22.306	24.256	23.461	23.09		431
A0A286YDF5;Q69ZN7;E9Q390;Q69ZN7-4;A0A286YCZ3;Q69ZN7-2;Q69ZN7-3;A0A286YE65;A0A286YDV5;REV__Q8QZT1	Myoferlin	Myof	95	93	46.7	323.31	28.37	28.344	28.523	32.182	32.229	32.292	31.52	31.602	31.67		432
A0A286YDG2;Q9JMB0;A0A286YD22;A0A286YDT9	G kinase-anchoring protein 1	Gkap1	2	2	30.9	3.7597	18.414	NaN	18.367	NaN	18.819	19.923	20.199	19.963	20.119		433
G3X972;A0A286YDI8;A0A286YD08		Sec24c	3	3	4	3.2508	22.113	22.598	21.181	22.818	NaN	22.776	22.468	21.871	NaN		434
A0A286YDL4;Q8R2S9	Actin-related protein 8	Actr8	1	1	9.4	1.7123	21.157	21.059	21.756	NaN	NaN	20.669	20.859	20.504	20.292		435
Q8VC03;A0A286YDN1;A0A286YCM4	Echinoderm microtubule-associated protein-like 3	Eml3	2	2	3	2.0822	NaN	NaN	20.583	21.539	NaN	21.462	NaN	20.942	NaN		436
A0A286YDP0;O35648;A0A286YCB3;A0A286YD15;A0A286YDS3	Centrin-3	Cetn3	2	2	23.4	3.9535	22.642	22.552	NaN	23.044	22.958	23.041	NaN	22.129	21.992		437
A0A286YDS5;Q99KF1	Transmembrane emp24 domain-containing protein 9	Tmed9	9	9	38.3	96.327	28.277	28.497	28.403	28.29	28.297	28.464	28.588	28.417	28.377		438
A0A286YDT0;Q7TMY4-2;Q7TMY4;A0A286YCW5;A0A286YCS0;A0A286YEA7	THO complex subunit 7 homolog	Thoc7	3	3	19.5	1.8462	24.102	24.329	24.57	23.629	23.779	22.829	21.987	NaN	NaN		439
A0A286YDV6;Q8R4H9	Zinc transporter 5	Slc30a5	3	3	8.4	19.721	22.688	23.601	23.258	22.829	23.273	23.195	22.63	22.842	22.001		440
A0A286YDZ7;Q7M6X3		Zfp759	1	1	9.7	1.5999	NaN	NaN	NaN	NaN	NaN	NaN	NaN	NaN	NaN		441
A0A2C9F2B5;Q8BX57-2;Q8BX57;Q8BX57-3	PX domain-containing protein kinase-like protein	Pxk	7	7	14.8	65.134	25.524	26.037	25.988	24.712	25.029	25.038	25.127	25.222	25.273		442
Q07076;A0A2C9F2D2;A0A286YCW4	Annexin A7	Anxa7	14	14	30.9	114.93	27.023	26.818	26.82	27.298	27.224	27.321	26.488	26.49	26.55		443
P83882;A0A2I3BPG9;A0A0A6YW33	60S ribosomal protein L36a	Rpl36a;Gm6525	3	3	17	2.2853	24.992	NaN	NaN	25.832	25.281	25.758	25.02	23.566	24.6		444
A0A2I3BPN6;E9QAP7		Taf4a	2	2	4.2	6.4734	NaN	NaN	21.67	NaN	NaN	NaN	NaN	NaN	NaN		445
A0A2I3BPQ0;Q9D0V7	Receptor-binding cancer antigen expressed on SiSo cells	Ebag9	1	1	18.4	2.9735	NaN	NaN	NaN	NaN	NaN	NaN	NaN	NaN	NaN		446
E9Q784;A0A2I3BPQ5		Zc3h13	1	1	0.8	1.7324	NaN	NaN	NaN	NaN	NaN	NaN	NaN	NaN	NaN		447
A0A2I3BR94;A0A2I3BPS1;Q9CQI3	Glia maturation factor beta	Gmfb	1	1	16.8	2.663	20.612	NaN	NaN	22.485	22.765	22.031	20.376	22.321	NaN		448
A0A2I3BPS6;Q3TVP5;Q3TVP5-2;A0A2I3BQU9	Inactive ubiquitin thioesterase FAM105A	Fam105a	6	6	18.3	42.9	25.964	26.157	26.381	24.681	24.615	24.919	24.358	24.276	24.614		449
A0A2I3BPX3;Q6P9J9;Q6P9J9-2;A0A2I3BPY8;A0A2I3BRD2	Anoctamin-6	Ano6	15	15	18.9	184.77	26.2	26.319	26.259	26.719	27.029	26.896	27.935	27.969	28.186		450
A0A2I3BPY7;Q9EP71	Ankycorbin	Rai14	14	14	20.7	44.568	25.697	25.699	25.503	25.485	25.273	25.175	25.605	25.858	25.582		451
A0A2I3BQY6;A0A2I3BQ91;Q8BMD6-2;Q8BMD6	Transmembrane protein 260	Tmem260	3	3	7.6	5.1548	21.655	20.741	21.204	22.105	21.64	21.182	NaN	21.609	21.753		452
A0A2I3BQE0;Q9JI10-2;Q9JI10	Serine/threonine-protein kinase 3;Serine/threonine-protein kinase 3 36kDa subunit;Serine/threonine-protein kinase 3 20kDa subunit	Stk3	5	2	13.1	19.929	23.46	23.636	23.662	23.472	23.209	22.827	23.296	23.613	22.724		453
A0A2I3BQF4;P62889	60S ribosomal protein L30	Rpl30	2	2	12.8	9.4777	25.661	25.454	25.499	25.173	25.284	25.583	24.973	26.25	25.682		454
A0A2I3BQJ3;Q8K072	Receptor expression-enhancing protein 4	Reep4	1	1	7.5	5.2753	23.005	23.748	NaN	23.904	23.905	NaN	22.885	23.135	23.352		455
A0A2I3BQP6;Q923T9-3;Q923T9-2;Q923T9;A0A286YDL6;A0A286YCW8;A0A286YCB8;A0A286YDK9;A0A286YCI7;A0A286YCH4	Calcium/calmodulin-dependent protein kinase type II subunit gamma	Camk2g	7	3	16.6	28.895	22.084	21.987	21.812	23.071	23.384	23.13	21.69	21.914	21.833		456
E9PZM7;A0A2I3BQU5;A0A2I3BRQ7		Scaf11	3	3	3.4	3.7336	20.155	20.717	21.372	NaN	21.125	21.667	NaN	20.975	20.245		457
A0A2I3BRK6;Q9JIX0;A0A2I3BQB4;A0A2I3BRR5;A0A2I3BQK0;A0A2I3BQ37	Transcription and mRNA export factor ENY2	Eny2	2	2	25	15.46	24.131	23.857	24.037	24.243	24.225	24.624	23.391	23.032	22.947		458
A0A2I3BRL8;Q91VM5;Q9WV02;S4R1F6;A2AFI3;Q9WV02-2;A2AFI4;A0A2I3BQC0	RNA binding motif protein, X-linked-like-1;RNA-binding motif protein, X chromosome;RNA-binding motif protein, X chromosome, N-terminally processed	Rbmxl1;Rbmx	14	14	36.3	235.82	28.623	28.52	28.514	27.642	27.857	27.827	28.041	28.198	28.347		459
A0A2I3BRT4;Q8R0W0	Epiplakin	Eppk1	7	5	8	6.9879	NaN	NaN	NaN	NaN	21.565	21.73	NaN	NaN	NaN		460
A0A2I3BRW0;Q9D958;A0A2I3BQG3	Signal peptidase complex subunit 1	Spcs1	3	3	27.5	12.16	27.742	27.608	27.771	27.496	27.593	27.688	27.523	27.882	27.87		461
A0A2I3BRX9;A0A1W2P832;A0A1W2P712;Q6GYP7-6;Q6GYP7;Q6GYP7-2;Q6GYP7-4;Q6GYP7-5;Q6GYP7-3	Ral GTPase-activating protein subunit alpha-1	Ralgapa1	5	5	2.9	8.2529	21.802	22.355	21.886	NaN	21.833	22.399	21.858	22.514	21.819		462
Q8K0M3;A0A2I3BS41;Q9R1Z8	Vinexin	Sorbs3	5	5	11.2	18.38	23.437	23.199	23.285	23.717	23.541	23.205	24.837	24.63	24.585		463
A0A2I3BS49;Q9CXU4;Q9WTQ8	Mitochondrial import inner membrane translocase subunit Tim23	Timm23	4	4	27.9	91.738	23.872	23.88	23.999	24.269	24.308	24.094	24.657	23.71	23.898		464
A0A2R8VHE4;E9PWY6;O88986	2-amino-3-ketobutyrate coenzyme A ligase, mitochondrial	Gcat	1	1	9.3	8.507	NaN	NaN	NaN	NaN	NaN	NaN	NaN	20.948	20.737		465
A0A2R8VHH1;Q99P88	Nuclear pore complex protein Nup155	Nup155	19	19	19.2	184.52	26.608	26.548	26.824	27.081	27.117	26.992	25.617	25.757	25.204		466
Q61990-2;A0A2R8VHP9;Q61990;B2M1R7;Q3TT81;A0A2R8VI25;Q61990-3;A0A2R8VI92;A0A2R8W6U6;A0A2R8VHL8;A0A2R8VHZ0;A0A2R8VJY1;A0A2R8W6H3;A0A2R8VHY9;A0A2R8VKN0;A0A2R8VI73;A0A2R8VI12;A0A2R8VKF0;A0A2R8W6L5;A0A2R8VI71;A0A2R8VHN3;A0A2R8VI15;A0A2R8VHG2;A0A2R8VHI3	Poly(rC)-binding protein 2	Pcbp2	8	6	43.5	60.599	26.676	26.836	26.632	26.417	26.677	26.545	25.869	25.798	24.899		467
A0A2R8VHQ0;Q8CGB6-2;Q8CGB6-4;Q8CGB6;Q8CGB6-3	Tensin-2	Tns2	5	4	5.9	7.4493	NaN	NaN	NaN	NaN	22.482	NaN	NaN	NaN	NaN		468
A0A2R8VKH6;A0A2R8VHV1;A0A5S8DHC4;Q8CCJ9-3;Q8CCJ9-1;Q8CCJ9-4;Q8CCJ9	PHD finger protein 20-like protein 1	Phf20l1	1	1	2.5	1.3832	NaN	NaN	NaN	NaN	NaN	NaN	NaN	NaN	NaN		469
A0A2R8VI30;A0A2R8VK70;A0A2R8W6P0;Q61735;Q61735-2	Leukocyte surface antigen CD47	Cd47	1	1	4.9	67.509	24.297	24.175	24.412	25.39	25.364	25.638	25.232	25.159	25.58		470
A0A2R8VI72;Q8R0H9;A2A9W5;S4R2D2;A2A9W7;Q6P5E6;Q8BMI3	ADP-ribosylation factor-binding protein GGA1;ADP-ribosylation factor-binding protein GGA2;ADP-ribosylation factor-binding protein GGA3	Gga1;Gga3;Gga2	2	2	5.2	2.1121	NaN	NaN	NaN	NaN	23.944	NaN	NaN	NaN	NaN		471
Q9EPU4;A0A2R8VK76;A0A2R8VI46	Cleavage and polyadenylation specificity factor subunit 1	Cpsf1	11	11	9.6	32.385	24.794	24.557	25.091	23.263	23.782	24.3	24.327	24.447	24.731		472
A0A2R8VKC7;Q9JKY7		Cyp2d22	2	2	9.6	1.3603	NaN	NaN	NaN	20.575	NaN	NaN	NaN	NaN	NaN		473
A0A2R8W6J9;Q8R093;Q8CGR7	Uridine phosphorylase;Uridine phosphorylase 2	Upp2	1	1	4.2	-2	22.665	22.576	NaN	22.78	22.963	22.981	22.53	22.373	22.23	+	474
A0A2R8W6R3;P62878	E3 ubiquitin-protein ligase RBX1;E3 ubiquitin-protein ligase RBX1, N-terminally processed	Rbx1	1	1	21.7	1.6353	22.65	22.132	22.363	NaN	NaN	NaN	21.549	NaN	NaN		475
A0A2R8W6S4;A0A338P6P7			11	1	59.2	3.5834	NaN	NaN	NaN	NaN	NaN	NaN	NaN	NaN	NaN		476
A0A2U3TZ56;Q78IQ7-2;Q78IQ7	Zinc transporter ZIP4	Slc39a4	1	1	2.8	1.5596	NaN	NaN	NaN	NaN	NaN	NaN	NaN	NaN	NaN		477
A0A2U3TZ82;Q99KW3-1;Q99KW3-4;Q99KW3;Q99KW3-2;G5E8W1;A0A2R8VI29;J9JI90	TRIO and F-actin-binding protein	Triobp	13	13	25.4	27.354	25.21	25.107	24.964	24.981	24.914	24.845	25.125	25.312	25.203		478
A0A338P675;P47941	Crk-like protein	Crkl	1	1	16.9	1.7825	NaN	NaN	22.097	20.975	NaN	21.254	NaN	21.035	21.031		479
Q6ZPR5;Q6ZPR5-2;A0A338P695;Q6ZPR5-4;Q6ZPR5-3;A0A338P6S3;Q6ZPR5-5;A0A338P7L1;A0A338P735;A0A338P6B0;A0A338P6U9;A0A338P6W7;A0A338P715;A0A338P6I0;A0A338P7A7;A0A338P6P4;A0A338P6E2	Sphingomyelin phosphodiesterase 4	Smpd4	10	10	16.8	26.327	24.426	24.212	24.424	23.795	24.316	24.33	22.987	23.549	23.513		480
A0A338P6B4;A0A338P6I2;Q923G2	DNA-directed RNA polymerases I, II, and III subunit RPABC3	Polr2h	5	5	74.1	27.356	24.959	24.648	25.133	24.804	24.737	23.979	24.482	24.823	24.103		481
A0A338P6F2;G5E8A0;Q8CI95;A0A0R4J0F9;S4R296;S4R1M9;A0A5F8MQ99	Oxysterol-binding protein;Oxysterol-binding protein-related protein 11	Osbpl11	6	6	12.4	10.257	23.305	23.135	23.308	23.067	22.992	23.3	23.672	23.838	23.767		482
A0A338P7A1;A0A338P6G0;Q9JHW2	Omega-amidase NIT2	Nit2	1	1	10.1	2.0741	NaN	NaN	NaN	NaN	NaN	NaN	NaN	NaN	NaN		483
A0A338P6J4;B7ZNW3;Q8BH47	Vesicle-trafficking protein SEC22a	Sec22a	2	2	11.6	3.5214	21.672	21.837	21.485	20.916	20.906	21.362	19.206	21.224	21.112		484
A0A338P6K2			69	1	41.4	323.31	28.636	28.728	28.913	26.272	26.118	26.069	21.961	NaN	NaN		485
A0A338P6N6;Q9D8U2	Transmembrane protein 41A	Tmem41a	1	1	16.9	1.5689	21.562	21.983	21.596	21.845	22.447	23.104	NaN	21.397	21.217		486
A0A338P6R8;A0A338P769;B7ZNM7;Q9Z2Q6;A0A338P729;A0A338P755;A2ARU0	Septin-5	2022-09-05	4	3	13.4	4.6309	22.388	22.915	22.409	22.089	22.479	22.623	NaN	NaN	NaN		487
E9Q4N6;E9Q6R4;E9Q4N7;A0A338P6U8		Arid1b	6	3	5.3	3.4885	21.766	NaN	21.433	NaN	NaN	NaN	21.242	22.15	22.045		488
A0A338P6W1;P97868-2;P97868	E3 ubiquitin-protein ligase RBBP6	Rbbp6	9	9	6.7	14.858	23.98	23.328	23.42	23.634	23.497	23.176	23.272	23.2	22.66		489
A0A338P786;P68037;A0A338P702;A0A338P7E5	Ubiquitin-conjugating enzyme E2 L3	Ube2l3	3	3	42.5	25.421	24.069	24.914	24.44	24.068	24.562	24.059	23.975	23.49	22.54		490
A0A338P7C0;O09061;A0A338P7F1	Proteasome subunit beta type-1	Psmb1	2	2	24.3	13.118	22.425	22.484	22.141	23.269	22.782	22.926	22.24	22.563	22.535		491
Q3U3W2;A0A338P7C9		Tmem181a	1	1	3.4	2.4225	22.127	21.37	NaN	23.181	23.255	22.177	22.511	NaN	NaN		492
A0A338P7D7;Q9Z2U0;Q9CWH6;B7ZMS4	Proteasome subunit alpha type-7;Proteasome subunit alpha type-7-like;Proteasome subunit alpha type	Psma7;Psma8	4	4	24.2	92.936	23.072	23.03	23.046	24.034	23.177	23.442	22.081	22.83	23.191		493
A0A338P7L8;Q8BJF9	Charged multivesicular body protein 2b	Chmp2b	3	3	13.9	2.7468	23.332	NaN	NaN	NaN	NaN	NaN	23.143	NaN	NaN		494
A0A338P7L9;Q9CQ49	Nuclear cap-binding protein subunit 2	Ncbp2	3	3	19.4	2.4568	22.093	20.553	21.918	21.258	21.086	NaN	21.86	22.06	NaN		495
A0A3B2W3M7;P18608	Non-histone chromosomal protein HMG-14	Hmgn1	4	4	43	42.642	25.493	25.579	24.303	25.797	22.882	24.498	25.144	24.902	25.077		496
A0A3B2W450;A0A3B2WCR6;Q62241	U1 small nuclear ribonucleoprotein C	Snrpc	3	3	21.7	26.51	24.615	24.894	24.528	24.239	24.141	24.669	25.067	24.771	25.195		497
A0A3B2W7J8			64	1	45.6	3.05	NaN	NaN	NaN	NaN	NaN	NaN	NaN	NaN	21.623		498
A0A3B2W837			10	1	43.6	7.126	23.308	22.611	22.873	21.939	22.185	22.489	21.297	22.088	21.302		499
A0A3B2WBD2;Q64378	Peptidyl-prolyl cis-trans isomerase FKBP5;Peptidyl-prolyl cis-trans isomerase FKBP5, N-terminally processed	Fkbp5	1	1	3.6	1.359	21.32	21.633	21.533	22.202	NaN	20.163	NaN	NaN	21.964		500
A0A3B2WBH9;A0A3B2WCN9;Q9Z0U1;A0A494B9E6;Q921G9;Q9QXY1	Tight junction protein ZO-2	Tjp2	18	18	25.2	88.151	25.605	25.517	25.719	25.057	25.193	25.219	NaN	NaN	NaN		501
A0A3B2WDD2;A0A3B2WBL1;Q5XJF6;P53026;A0A3B2W824;A0A3B2W820;A0A3B2WCA5;D6RE43	Ribosomal protein;60S ribosomal protein L10a	Rpl10a	7	7	31.6	28.781	27.27	27.057	27.532	27.846	27.937	27.968	28.189	28.083	28.172		502
Q3U0V1;A0A3B2WCD8;A0A3B2W465	Far upstream element-binding protein 2	Khsrp	24	21	44.3	179.16	27.694	27.602	27.601	27.053	27.159	27.184	27.332	27.506	27.463		503
A0A3B2WCH2;Q9QYS9-5;Q9QYS9-8;Q9QYS9-4;Q9QYS9-3;Q9QYS9-6;Q9QYS9-2;Q9QYS9;Q9QYS9-7	Protein quaking	Qki	1	1	7.8	5.5247	22.206	22.473	22.973	21.203	NaN	21.59	21.839	21.98	21.856		504
A0A3B2WCL5;Q9CT10	Ran-binding protein 3	Ranbp3	3	3	8.8	4.5806	NaN	20.755	20.763	19.025	21.77	21.002	NaN	19.381	NaN		505
Q62172;A0A3B2WCS4;A0A3B2W7X3	RalA-binding protein 1	Ralbp1	2	2	5.1	4.9619	22.513	22.37	NaN	23.606	22.579	22.083	23.193	NaN	NaN		506
A0A3B2WCW9;Q8K0D7;A0A3B2W7E0	Tail-anchored protein insertion receptor WRB	Wrb	2	2	16.8	2.2748	NaN	21.661	21.299	21.614	21.429	21.381	NaN	21.31	21.188		507
A0A3B2WDB3;Q3UN02	Lysocardiolipin acyltransferase 1	Lclat1	2	2	5.6	1.8848	22.649	23.412	21.696	23.468	23.851	23.724	20.922	22.149	22.351		508
B2KF87;A0A3F2YNL9;Q9WTP3	SAM pointed domain-containing Ets transcription factor	Spdef	1	1	11.9	2.987	NaN	NaN	NaN	NaN	NaN	NaN	NaN	NaN	23.746		509
A0A3Q4EBK4;Q6P1B9;O08539-2;O08539;A0A3Q4EBR8	Myc box-dependent-interacting protein 1	Bin1	6	6	21.5	14.13	24.255	23.693	24.961	22.717	22.75	NaN	23.847	24.297	23.201		510
A0A3Q4L326;A0A3Q4EBU5;Q68FL0;G5E8Y0;G3X9J1;P70414	Sodium/calcium exchanger 1	Slc8a1	3	3	9.2	11.717	NaN	NaN	NaN	23.008	23.757	23.769	23.819	23.878	24.057		511
A0A3Q4EGQ9;Q99JP0;E9QNE9	Mitogen-activated protein kinase kinase kinase kinase 3;Mitogen-activated protein kinase kinase kinase kinase	Map4k3	4	4	8.4	7.7472	22.625	23.448	23.688	21.492	NaN	NaN	NaN	21.702	NaN		512
A0A3Q4EGR2;P70335-2;P70335;A0A3Q4L2X0	Rho-associated protein kinase 1	Rock1	4	4	4.1	4.9154	20.85	NaN	20.795	21.29	21.063	21.46	NaN	NaN	20.764		513
A0A3Q4EH04;A0A3Q4L335;A0A3Q4L393;Q8BL97-3;Q8BL97-4;Q8BL97-2;Q8BL97	Serine/arginine-rich splicing factor 7	Srsf7	4	3	28.5	5.4323	26.254	26.291	26.317	24.969	24.895	25.462	26.376	26.564	26.502		514
Q6ZQL4;A0A3Q4EHN7;A0A3Q4EGD3	WD repeat-containing protein 43	Wdr43	4	4	8.9	6.9453	23.895	24.464	23.763	24.018	24.187	24.239	23.563	23.902	23.7		515
A0A3Q4EII3;A0A3Q4EHW7;Q3UTM6;Q8JZY2;A0A3Q4EGT0;A0A3Q4EC50;A0A3Q4EHG2	COMM domain-containing protein 10	Commd10	3	3	27.3	11.991	21.665	21.464	21.762	22.159	22.132	22.735	23.223	23.196	23.157		516
A0A3Q4EHZ1;Q9DBC3;D3Z491;A0A3Q4EH87;A0A3Q4EBV9;E0CXC2	Cap-specific mRNA (nucleoside-2-O-)-methyltransferase 1	Cmtr1	3	3	4.5	3.7516	24.738	24.142	23.99	24.062	24.175	24.118	23.022	23.545	23.8		517
A0A494B8Y8;Q91XB7;A0A494BA71;A0A494BA88;A0A494B9Y3	Protein YIF1A	Yif1a	2	2	11.2	51.036	23.805	23.697	23.942	23.882	24.307	23.985	23.77	24.038	24.08		518
A0A494B909;Q9WV68;A0A494B906;A0A494B8Z4;A0A494BB28;A0A494BAS6	Peroxisomal 2,4-dienoyl-CoA reductase	Decr2	2	2	6.6	3.8042	22.775	22.325	22.322	22.279	21.389	22.455	22.943	22.69	22.918		519
A0A494B923;A0A494BB18;O88428	Bifunctional 3-phosphoadenosine 5-phosphosulfate synthase 2;Sulfate adenylyltransferase;Adenylyl-sulfate kinase	Papss2	2	2	4.9	1.9115	NaN	NaN	NaN	20.624	20.598	21.319	NaN	NaN	NaN		520
A0A494B9D7;Q8VE10;Q8VE10-2	N-alpha-acetyltransferase 40	Naa40	2	2	15.2	3.9289	20.567	20.382	20.417	22.098	22.017	22.419	20.264	20.835	20.407		521
A0A494B9G5;P14483;P06342;P01921;A0A494B9U2;P06346;P06344;P06343	H-2 class II histocompatibility antigen, A beta chain;H-2 class II histocompatibility antigen, A-Q beta chain;H-2 class II histocompatibility antigen, A-D beta chain	H2-Ab1	3	3	26.6	10.908	23.038	22.618	NaN	24.038	24.242	24.332	23.722	23.805	23.729		522
Q9EPK6;A0A494B9H1;A0A494B9B2	Nucleotide exchange factor SIL1	Sil1	3	3	8.6	6.9855	20.846	20.913	21.073	20.216	NaN	19.684	20.466	20.819	19.983		523
A0A494B9L0;Q5RL57;Q9R0L7;A0A494BBL1;A0A494B9R0	A-kinase anchor protein 8-like	Akap8l	5	5	13.8	13.58	23.81	23.285	23.663	22.143	22.183	NaN	22.871	23.375	23.377		524
A0A494B9P5;A0A494BBQ2;A0A494BA70;A0A494BA94;Q9WV84	Nucleoside diphosphate kinase, mitochondrial	Nme4	1	1	10.2	1.9204	20.84	NaN	NaN	NaN	NaN	NaN	22.466	20	NaN		525
A0A494B9U0;O70477	Homeobox protein PKNOX1	Pknox1	1	1	5.5	-2	NaN	NaN	NaN	NaN	NaN	NaN	NaN	NaN	21.107	+	526
A0A494B9V8			1	1	2.1	1.6555	20.733	20.453	NaN	20.411	21.631	NaN	21.313	NaN	22.074		527
A0A494B9X3;E9Q9M1;Q3V1L4;A0A494BBK9;A0A494BAU4;A0A494BAN2;A0A494BBM7;G3X9J6;A0A494BBP6	Cytosolic purine 5-nucleotidase	Nt5c2	2	2	3.9	2.9898	21.66	21.769	21.616	21.765	21.879	21.46	NaN	NaN	21.505		528
A0A494BAB5;A0A494B9Y0;Q9D5T0;A0A494B9L7	ATPase family AAA domain-containing protein 1	Atad1	3	3	15.6	23.888	24.684	24.624	24.734	24.505	24.151	24.543	23.987	23.577	23.832		529
A0A494BAQ2;A0A494B9Y5;Q9WTK5	Nuclear factor NF-kappa-B p100 subunit;Nuclear factor NF-kappa-B p52 subunit	Nfkb2	4	4	9.1	9.023	NaN	21.664	21.961	NaN	21.112	NaN	NaN	NaN	NaN		530
A0A494B9Y9;Q9DB43;E0CX79;E0CXR3;E0CZD9;E0CXM9	Zinc finger protein-like 1	Zfpl1	2	2	8.5	3.2242	25.015	25.341	25.145	24.477	25.109	24.157	24.158	24.065	24.326		531
A0A494B9Z0;A0A494BBA8;Q642K5;P62862	40S ribosomal protein S30	Fau	2	2	17.5	2.522	27.124	26.882	26.747	27.527	27.519	27.586	27.259	27.111	27.352		532
A0A494BA16;A0A494BBC1;Q99KK7	Dipeptidyl peptidase 3	Dpp3	1	1	9.7	1.6318	NaN	NaN	NaN	NaN	NaN	NaN	NaN	NaN	NaN		533
A0A494BA32;Q61586	Glycerol-3-phosphate acyltransferase 1, mitochondrial	Gpam	3	3	6.6	1.7941	22.794	22.899	22.424	22.741	22.411	22.239	21.83	21.918	22.92		534
P01901;A0A494BA33;Q3TH01;A0A494BAT0;G3UXW2;P03991;P14428;A0A494B9G2;A0A494B9G8;A0A0B4J1G3;Q31615;Q85ZW8;A7VMS2;F6T1I5;A7VMS3;Q9BCZ1;Q6W9L1;F6TIX5;Q85ZW6;F6VXI7;O19443;Q85ZW7;Q85ZW5;Q85ZW9;H3BK58;H3BJA9;Q6W9J6;G3UWS8;Q0WXH6;P14432	H-2 class I histocompatibility antigen, K-B alpha chain	H2-K1	13	4	29	109.77	27.478	27.444	27.578	26.324	26.499	26.499	26.575	26.555	26.751		535
A0A494BBL8;A0A494BA91;E9QP49;Q99MS7-3;Q99MS7-2;Q99MS7;A0A494B9G7;G5E8Y6;Q99MS7-4;Q99MS7-5	EH domain-binding protein 1-like protein 1	Ehbp1l1	2	2	4.2	2.4886	NaN	NaN	19.5	20.202	NaN	NaN	NaN	NaN	NaN		536
Q62422;A0A494BA97;A0A494B943	Osteoclast-stimulating factor 1	Ostf1	3	3	20.9	8.3083	24.205	24.338	24.438	25.901	25.194	25.258	24.79	24.686	25.005		537
F6T2S0;A0A494BAI5;Q544X6;P22315;Q91W09;A0A494B9Y8;A0A494BBL4;A0A494BAR8	Ferrochelatase;Ferrochelatase, mitochondrial	Fech	8	8	25.3	10.697	25.446	25.125	25.271	24.396	24.522	24.275	25.801	25.685	25.914		538
F6SLP4;A0A494BAW5;A0A494BAK4;Q9DC16;A0A494BAX4;A0A494B9M5;F6Z6A5	Endoplasmic reticulum-Golgi intermediate compartment protein 1	Ergic1	6	6	49.7	13.249	27.119	27.056	27.104	26.949	27.061	27.337	26.42	26.62	26.777		539
A0A494BAM2;Q9JJT0	RNA 3-terminal phosphate cyclase-like protein	Rcl1	3	3	9.2	11.701	22.853	22.49	22.328	22.34	22.881	22.923	21.67	NaN	NaN		540
A0A494BAM6;Q99M15	Proline-serine-threonine phosphatase-interacting protein 2	Pstpip2	2	2	11.7	13.101	21.578	20.029	20.474	22.388	21.564	22.135	22.083	23.091	22.729		541
D3Z5G2;A0A494BAQ4;Q8CFJ7-2;Q8CFJ7	Solute carrier family 25 member 45	Slc25a45	3	3	12.8	4.8492	24.178	22.67	23.504	22.485	NaN	NaN	24.464	22.298	NaN		542
A0A494BAY0;A0A494BAR3;Q8R105;A0A494BB07	Vacuolar protein sorting-associated protein 37C	Vps37c	2	2	30.8	4.5025	NaN	NaN	NaN	NaN	NaN	NaN	NaN	NaN	NaN		543
A0A494BB03;Q9JJE7	Fatty acid desaturase 3	Fads3	2	2	9.1	9.9398	19.325	20.416	20.032	21.606	22.23	21.722	NaN	NaN	NaN		544
A0A494BB75;E0CYH4;Q8C6G8	WD repeat-containing protein 26	Wdr26	2	2	3.6	2.6064	NaN	NaN	20.352	NaN	20.843	20.886	NaN	21.01	21.148		545
P61164;A0A494BB86;A0A494BAH0	Alpha-centractin	Actr1a	7	3	33.2	45.301	26.032	26.081	26.13	26.024	25.903	25.822	25.521	25.545	25.742		546
A0A494BB95;Q8BMJ3;Q60872;Q3UTA4;Q3TQZ4;J3QQ02;J3QPI8;J3QP87;J3QNT6;A0A1Y7VNG9;A0A1Y7VLT7;A0A1Y7VK80;A0A1Y7VJE9;Q8BX20;Q3UT53;J3QMW5	Eukaryotic translation initiation factor 1A, X-chromosomal;Eukaryotic translation initiation factor 1A	Eif1ax;Eif1a	6	6	29.5	35.14	26.187	25.698	26.242	26.128	26.128	26.123	25.035	24.58	25.026		547
O35350;A0A494BBB0;A0A494BAS0	Calpain-1 catalytic subunit	Capn1	19	19	31.3	140.84	24.925	24.939	24.707	27.073	27.069	27.045	26.824	26.477	26.525		548
A0A494BBC4;F7ABX5;Q3U9H3;D3YZR8;Q61337	Bcl2-associated agonist of cell death	Bad	2	2	34.4	7.7738	22.226	22.328	22.035	NaN	21.459	22.247	22.655	22.262	22.323		549
R4H4V1;A0A494BBD3;R4H4Y7;Q9EQC5;A0A494BBM6	N-terminal kinase-like protein	Scyl1	3	3	8.3	8.4705	NaN	NaN	NaN	NaN	23.364	22.861	NaN	NaN	NaN		550
A0A494BBE3;G3X8R0;Q60870	Receptor expression-enhancing protein;Receptor expression-enhancing protein 5	Reep5	8	8	34	79.837	28.625	27.514	28.598	28.591	29.063	28.774	28.768	28.782	28.83		551
A0A494BBF6;A0A494BBI6;Q9WUD1	STIP1 homology and U box-containing protein 1	Stub1	2	2	10.1	11.864	NaN	22.438	NaN	23.013	23.705	22.887	22.731	22.819	22.98		552
A0A494BBP5;P25446	Tumor necrosis factor receptor superfamily member 6	Fas	2	2	6.5	2.9144	NaN	NaN	NaN	22.185	21.644	NaN	22.189	NaN	21.538		553
O78196;A0A498U6I0		H2-Eb1	1	1	8.7	2.6327	NaN	NaN	NaN	NaN	NaN	NaN	22.405	NaN	NaN		554
A0A498WGD8;Q8CDN6;A0A494BBI1;A0A494B955;A0A494BB31	Thioredoxin-like protein 1	Txnl1	4	4	18.8	15.285	23.514	23.542	NaN	23.904	23.874	23.611	22.615	22.891	22.895		555
A0A498WGK6;Q9ET30	Transmembrane 9 superfamily member 3	Tm9sf3	8	8	12.2	16.233	27.374	27.455	27.334	26.477	26.639	26.564	26.623	26.62	26.712		556
D3Z585;D3YZ86;A0A571BDP7;Q8VDV3	Guanine nucleotide exchange factor for Rab-3A	Rab3il1	1	1	10	5.0402	NaN	NaN	NaN	NaN	NaN	NaN	NaN	NaN	NaN		557
A0A571BEI2;Q6PIU9	Uncharacterized protein FLJ45252 homolog		3	3	13.3	7.243	22.098	NaN	NaN	22.195	22.256	22.395	NaN	NaN	NaN		558
Q5SVR5;A0A571BES6;Q8VEM1	E3 ubiquitin-protein ligase RNF130	Rnf130	2	2	8.9	4.0001	NaN	NaN	NaN	NaN	NaN	NaN	NaN	NaN	NaN		559
E9Q2T3;O35452;A0A571BG59;A0A5F8MPH8		Tnxb	1	1	0.6	-2	NaN	NaN	NaN	NaN	NaN	NaN	NaN	NaN	NaN	+	560
A0A571BG95;E9PUE7;Q5SSL4;Q5SSL4-2;Q5SSL4-4;Q5SSL4-3;H3BL84;H3BKT3;H3BJY3;H3BKV6	Active breakpoint cluster region-related protein	Abr	14	14	17.4	56.17	23.276	23.114	23.193	25.468	25.52	25.981	26.013	26.141	25.752		561
A0A571BGD8			3	1	23.7	100.14	NaN	22.023	NaN	23.396	24.602	23.688	22.699	22.667	22.785		562
A0A5F8MPW8;Q3U9D6;A0A5F8MP92;Q8R313	Exocyst complex component 6	Exoc6	7	7	12.7	8.3721	23.81	23.599	22.675	23.701	23.853	24.322	23.935	24.014	23.917		563
A0A5F8MP98;A0A5F8MPF2;Q5SSZ5;Q5SSZ5-2	Tensin-3	Tns3	9	8	10.9	11.195	24.751	24.46	25.178	23.264	22.89	23.392	22.331	NaN	22.523		564
A0A5F8MPB5;Q61739	Integrin alpha-6;Integrin alpha-6 heavy chain;Integrin alpha-6 light chain	Itga6	23	1	27.1	-2	NaN	NaN	NaN	NaN	NaN	NaN	NaN	NaN	NaN	+	565
P26043;A0A5F8MPB9;Q7TSG6	Radixin	Rdx	15	5	25	81.636	25.483	25.382	25.318	24.97	25.322	25.144	24.569	24.543	24.939		566
Q9EP69;A0A5F8MPK9;A0A1L1SR59	Phosphatidylinositide phosphatase SAC1	Sacm1l	23	23	46.7	323.31	29.102	29.02	29.097	28.672	28.611	28.646	28.798	28.843	28.948		567
A0A5F8MPL0;Q05860-6;Q05860-5;Q05860-2;E9Q7P6;Q05860;Q05860-3	Formin-1	Fmn1	6	6	9.4	7.3781	23.725	23.601	22.691	NaN	NaN	22.487	22.392	22.768	22.63		568
Q3UX37;F6S200;A0A5F8MPP0;F7C583;F7CES2		Plekhg1	7	7	6.8	10.309	NaN	NaN	NaN	23.258	22.349	21.984	NaN	NaN	NaN		569
A0A5F8MPP7;A2AAY5	SH3 and PX domain-containing protein 2B	Sh3pxd2b	3	3	7.2	6.1021	NaN	23.212	NaN	24.026	23.082	22.998	NaN	22.333	23.049		570
A0A5F8MPS7;P24638;B7ZCF5;B7ZCF4	Lysosomal acid phosphatase	Acp2	6	6	13.4	22.973	26.014	25.697	25.789	25.549	25.749	25.735	27.211	27.263	27.337		571
A0A5F8MPX8;Q921E6;Q921E6-2;Q921E6-3;A0A140LIG5	Polycomb protein EED	Eed	6	6	14	10.737	24.2	24.616	24.268	23.989	24.36	24.131	23.517	23.347	23.594		572
Q5UE59;E9Q7C9;Q7TNF4;Q8CD76;A0A5F8MPZ2;O88447;F6UYN4;Q9DBS5	Kinesin light chain 1	Klc1	5	2	11.8	8.464	25.284	25.143	25.635	24.715	24.783	24.908	24.147	24.617	24.231		573
S4R1B8;S4R270;A0A5F8MQ05;D3Z6Q9;S4R2J8;S4R171	Bridging integrator 2	Bin2	6	6	15.9	31.277	22.99	23.762	23.156	23.002	23.497	23.17	23.179	23.67	23.082		574
Q6NVF7;E9QQ57;A0A5F8MQ58;O55103;A0A0U1RNK1	Periaxin	Prx	9	9	12.2	16.736	NaN	NaN	NaN	23.484	23.647	24.109	NaN	NaN	NaN		575
A0A5F8MQA9			2	1	4.4	1.7431	22.761	22.802	22.799	NaN	22.28	NaN	21.479	22.047	21.658		576
A0A5H1ZRL3;Q8C4Y3-3;Q8C4Y3;F6SWS9	Negative elongation factor B	Nelfb	4	4	9	5.8766	22.51	22.599	22.861	22.775	22.856	22.951	22.168	22.124	22.626		577
E9Q8N1;E9Q8K5;A0A5K1VVQ9;A2ASS6;A0A5K1VVQ1;A2ASS6-2;A2AT68;F6RSJ3;F7CR78;A2ASS6-3	Titin	Ttn	13	13	0.6	14.346	24.514	24.661	24.969	24.122	24.094	23.942	NaN	24.048	25.069		578
D3YZN8;A0A5K1VVS7;Q99KD5	Protein unc-45 homolog A	Unc45a	1	1	4.4	2.2658	19.718	19.664	20.592	19.63	NaN	19.771	NaN	19.53	NaN		579
A0A668KLF8;A0A668KL31;B1AST8;B1AST7;E9QLW6;E9Q1Q1;Q60592	Microtubule-associated serine/threonine-protein kinase 2	Mast2	2	1	1.7	1.3953	NaN	21.686	NaN	NaN	22.493	NaN	20.68	NaN	21.659		580
F6UK66;A0A668KL36;Q810U5-3;Q810U5	Coiled-coil domain-containing protein 50	Ccdc50	1	1	4.7	2.4133	NaN	NaN	NaN	NaN	NaN	NaN	NaN	NaN	NaN		581
A0A668KL90;A2AHJ7;A2AHK0;Q80UP3;D6RHK9;S4R215;S4R2G0;D3Z519;D3Z2W1;D3YWQ0	Diacylglycerol kinase;Diacylglycerol kinase zeta	Dgkz	7	7	11.3	19.536	25.787	25.809	25.681	24.781	24.828	24.628	25.446	24.9	24.872		582
A0A668KLB7;Q8BXK9	Chloride intracellular channel protein 5	Clic5	3	3	7	5.7221	NaN	NaN	20.77	23.344	22.358	22.273	NaN	NaN	NaN		583
A0A668KLV9;A0A668KLD3;Q9WTQ5-2;Q9WTQ5;A0A668KM55	A-kinase anchor protein 12	Akap12	20	20	23.1	93.07	25.131	25.096	25.434	24.551	25.765	24.977	23.02	NaN	22.797		584
E9QN37;A1L314	Macrophage-expressed gene 1 protein	Mpeg1	14	14	27.8	323.31	29.649	29.631	29.706	30.371	30.319	30.45	29.607	29.75	29.649		585
A1L3P4;B0QZV3;A0A140LJ55;D3Z0Q9	Sodium/hydrogen exchanger	Slc9a6	3	3	6.4	9.8221	22.645	22.852	22.718	24.404	24.125	25.115	24.602	24.324	23.802		586
A1L3S7;Q8VHR5;A0A0U1RNM2;Q8VHR5-2	Transcriptional repressor p66-beta	Gatad2b	5	4	15.1	42.993	23.794	NaN	23.329	23.358	23.687	23.62	23.597	23.878	23.934		587
E9PXY1;A2A432-2;A2A432;J3QJX0	Cullin-4B	Cul4b	5	4	8.7	6.3488	21.759	21.231	21.013	NaN	20.864	NaN	NaN	20.321	NaN		588
A2A4J3;A2A4J1;P61290	Proteasome activator complex subunit 3	Psme3	1	1	9.7	2.1288	NaN	19.207	19.553	19.525	19.584	19.765	NaN	18.693	NaN		589
A2A4J8;Q9CQ80;A8XY17;A2A4K0;Q9CQ80-2;E9PXS9	Vacuolar protein-sorting-associated protein 25	Vps25	5	5	46.2	10.675	20.628	21.391	21.866	21.375	20.793	22.206	NaN	20.754	20.822		590
A2A4N9;A2A4P0	ATP-dependent RNA helicase DHX8	Dhx8	3	2	3.2	1.9505	20.977	20.689	20.61	20.332	NaN	20.154	19.893	NaN	20.479		591
A2A533;A2A536;Q9CZV8-4;Q9CZV8;Q9CZV8-3	F-box/LRR-repeat protein 20	Fbxl20	2	2	20	10.013	19.875	21.621	21.291	20.781	21.406	20.389	22.407	22.163	22.581		593
A2A547;P84099	Ribosomal protein L19;60S ribosomal protein L19	Rpl19	5	5	18.6	52.043	27.746	27.722	27.616	27.95	28.214	28.344	27.629	27.772	27.885		594
A2A5K2;P55065;A2A5K3;A2A5K4	Phospholipid transfer protein	Pltp	5	5	15.2	7.4299	22.234	22.137	22.483	22.768	22.766	22.757	24.77	24.399	24.393		595
A2A5R2;F6YCJ0	Brefeldin A-inhibited guanine nucleotide-exchange protein 2	Arfgef2	7	6	6.5	27.504	23.549	23.613	23.632	23.588	23.1	23.536	24.375	23.466	23.663		596
A2A5R8;Q9DBE7;A2A5S3;V9GX87;Q9Z108	Double-stranded RNA-binding protein Staufen homolog 1	Stau1	8	8	20.6	66.082	24.509	24.607	24.835	24.24	24.476	24.509	23.757	23.579	24.351		597
E9Q6A7;A2A655;A2A654;A0A140LHY5		Bptf	6	6	2.8	5.4464	22.427	21.222	21.038	NaN	21.757	21.616	NaN	NaN	20.938		598
F6VP19;A2A690;A2A690-2	Protein TANC2	Tanc2	1	1	1.1	2.1632	NaN	21.888	22.471	22.525	NaN	22.076	22.661	22.236	22.778		599
A2A6A1	G patch domain-containing protein 8	Gpatch8	1	1	1	2.439	NaN	19.876	18.845	20.698	NaN	18.699	NaN	20.608	19.835		600
A2A6H0;Q61792;A2A6G9;A2A6G6;A2A6G7;A2A6G8;A2A6G5;E9Q0N6;A2A6G4;A2A6H1	LIM and SH3 domain protein 1	Lasp1	7	7	49.5	121.48	25.86	25.846	25.841	25.543	25.701	25.986	24.411	24.845	24.686		601
A2A6M1;Q9CZ28	Vacuolar-sorting protein SNF8	Snf8	1	1	6	2.2374	NaN	NaN	NaN	NaN	NaN	NaN	NaN	NaN	NaN		602
A2A6Q3;A2A6Q2;Q9JM96	Cdc42 effector protein 4	Cdc42ep4	1	1	16.3	2.3422	NaN	NaN	NaN	21.487	NaN	NaN	NaN	NaN	NaN		603
A2A6Q5;A2A6Q5-2;A2A6Q5-3;Q8R568	Cell division cycle protein 27 homolog	Cdc27	4	4	5.5	3.5049	NaN	22.246	22.558	21.593	22.341	22.833	NaN	NaN	NaN		604
A2A6S1;Q3TB48	Transmembrane protein 104	Tmem104	4	4	9.7	13.339	24.175	23.924	23.545	22.545	23.641	23.5	25.257	25.614	25.501		605
A2A6U3;Q80UG5-3;Q80UG5;A2A6U5	Septin-9	2022-09-09	16	3	29	102.13	25.918	25.481	25.561	27.441	27.544	27.387	25.497	25.595	25.307		606
A2A6Z2;Q6SJQ7-3;Q6SJQ7-2;Q6SJQ7	CMRF35-like molecule 1	Cd300lf	1	1	4.4	4.1441	NaN	NaN	NaN	22.626	22.843	22.153	21.28	NaN	NaN		607
Q8CFX1;A2A7A7;A2A7A8	GDH/6PGL endoplasmic bifunctional protein;Glucose 1-dehydrogenase;6-phosphogluconolactonase	H6pd	15	15	21.8	98.107	25.987	25.967	25.874	26.038	26.229	26.521	26.36	26.381	26.648		608
A2A7S7;Q91WQ3;F6VXZ2	Tyrosine--tRNA ligase;Tyrosine--tRNA ligase, cytoplasmic;Tyrosine--tRNA ligase, cytoplasmic, N-terminally processed	Yars	25	25	46.5	170.02	28.552	28.723	28.766	29.117	29.111	29.133	27.971	28.13	28.161		609
A2A7S8-2;A2A7S8-3;A2A7S8;A2A7S8-4	Uncharacterized protein KIAA1522	Kiaa1522	6	6	9.6	42.31	NaN	21.065	NaN	24.449	24.528	24.661	NaN	NaN	NaN		610
A2A7W1;Q6SJQ5;A2A7W0	CMRF35-like molecule 3	Gm11710;Cd300lh	4	4	15.1	8.6219	25.409	25.604	25.341	NaN	NaN	NaN	25.636	26.121	26.01		611
A2A815;A2A813;Q99LX0;A2A817;A2A816	Protein deglycase DJ-1	Park7	2	2	31.1	12.975	24.423	24.214	24.069	22.221	23.422	23.568	23.874	23.676	24.137		612
A2A841;P48193;A2A839;A2A838;A2A842;P48193-2;A0A571BEG4;A2AD32;F7BUB8;F6S4K9;F7CR30	Protein 4.1	Epb4.1;Epb41	14	6	20.4	101.85	25.509	25.682	25.755	24.342	24.509	24.38	26.033	26.184	26.289		613
A2A8U2-2;A2A8U2-3;A2A8U2	Transmembrane protein 201	Tmem201	5	5	14	3.3613	24.98	25.036	25.091	24.81	24.361	24.714	23.381	24.033	23.251		614
E9QKA4;A2A8V8;A2A8V9;E9PUK6;Q52KI8-2;Q52KI8;F7BWM1;F6T4M4;A2A983;F6UK16	Serine/arginine repetitive matrix protein 1	Srrm1	6	6	9.7	80.847	26.943	26.957	26.986	26.996	27.088	27.043	26.368	26.343	26.517		615
A2A9I0;O35166	Golgi SNAP receptor complex member 2	Gosr2	4	4	29.1	5.0895	25.9	25.787	25.789	25.356	25.319	25.29	24.921	25.228	25.206		616
A6PWC3;A2A9Q2;Q8BHG1	Nardilysin	Nrd1	1	1	1	1.5235	NaN	NaN	NaN	NaN	NaN	NaN	NaN	NaN	NaN		617
A2AAN0;O35250-2;O35250;A2AAN3;A2AAN4	Exocyst complex component 7	Exoc7	21	21	39.3	166.06	27.06	26.904	26.873	26.933	26.831	26.851	27.476	27.447	27.45		618
A2AC80;P70669	Metalloendopeptidase homolog PEX	Phex	1	1	3.3	-2	NaN	NaN	NaN	NaN	NaN	NaN	NaN	NaN	NaN	+	619
A2ACC6;F8WHN4;E9Q0J2;Q8BQZ4;A2ACC7;Q8BQZ4-2	Ral GTPase-activating protein subunit beta	Ralgapb	9	9	12.2	35.961	24.923	24.467	24.59	24.209	24.35	24.517	25.005	24.816	25.172		620
A2ACG7;Q9DBG6	Dolichyl-diphosphooligosaccharide--protein glycosyltransferase subunit 2	Rpn2	20	20	40.5	323.31	30.868	30.777	30.956	31.047	30.958	31.012	30.982	31.093	31.185		621
A2ACH6;P82347	Delta-sarcoglycan	Sgcd	2	2	13	3.3199	22.07	NaN	22.224	23.72	23.83	22.85	21.656	NaN	NaN		622
Q8K1G9;A2ACQ1		Dhx35	2	2	4	1.6789	NaN	NaN	NaN	NaN	NaN	NaN	NaN	NaN	22.016		623
A2ACV6;E1U8D0	Protein SOGA1;N-terminal form;C-terminal 80 kDa form	Soga1	4	4	3.3	7.7391	NaN	NaN	NaN	NaN	21.806	21.58	NaN	NaN	NaN		624
A2ADB1;A2ADB0;Q62504-3;Q62504-2;Q62504	Msx2-interacting protein	Spen	2	2	0.7	2.1411	NaN	NaN	NaN	NaN	NaN	NaN	NaN	NaN	NaN		625
A2ADH1;Q9CQY5-2;Q9CQY5-3;Q9CQY5	Magnesium transporter protein 1	Magt1	6	6	16.3	71.636	27.197	27.146	27.125	27.227	27.365	27.355	27.463	27.772	27.881		626
A2ADR8;Q8R3G1	Nuclear inhibitor of protein phosphatase 1	Ppp1r8	5	5	24.6	10.126	25.202	25.101	24.881	24.466	24.717	24.757	24.309	23.837	23.654		627
A2ADY9	Protein DDI1 homolog 2	Ddi2	2	2	8.5	3.1561	NaN	NaN	NaN	NaN	NaN	NaN	NaN	20.609	21.245		628
A2AE27;Q9DBT5	AMP deaminase 2	Ampd2	10	9	13.8	30.064	23.514	24.163	24.437	24.588	24.248	24.305	24.052	24.588	24.267		629
P10649;A2AE89;F6WHQ7;D3YVP6;Q80W21;P15626;D3YVP5;D3YX76;E9QAC8;A2AE91;Q8R5I6;D3YZ29;E9PV63;E9PVM7;D3YVP9;P19639;D3YVP8;O35660;G5E8M7;P48774	Glutathione S-transferase Mu 1	Gstm1	10	10	38.1	48.795	24.439	24.551	24.485	27.312	27.303	27.093	24.145	24.14	24.233		630
Q99LI2;A2AEM2;Z4YMG1	Chloride channel CLIC-like protein 1	Clcc1	8	8	21.9	39.537	25.815	25.888	25.823	25.874	26.069	25.96	25.822	26.082	25.793		631
A2AEW0;A2AEW1;Q64092-3;Q64092-2;Q64092-4;Q64092	Transcription factor E3	Tfe3	2	2	10.4	18.035	24.095	23.086	NaN	NaN	NaN	NaN	24.442	23.039	24.413		632
A2AEX7;A2AEY2;P97447-2;A2AEY1;A2AEX8;A2AEX6;P97447	Four and a half LIM domains protein 1	Fhl1	4	4	20.5	6.1526	NaN	NaN	NaN	24.721	25.1	24.674	NaN	NaN	NaN		633
A2AF47;A2AF65;Q8BIK4-3	Dedicator of cytokinesis protein 11	Dock11	28	5	16.9	139.65	26.413	26.28	26.294	26.182	26.347	26.236	26.603	26.786	26.814		634
A2AF67		Dock11	24	1	16.5	1.4067	20.604	20.711	NaN	20.377	20.138	20.334	21.191	20.657	NaN		635
A2AFF6;O35638;A0A1B0GXA7;O70576	Cohesin subunit SA-2	Stag2	17	14	18.8	183.84	26.422	26.626	26.525	26.027	26.047	25.88	25.989	25.994	26.1		636
B9EI38;A2AFI8;Q80XA6	RalBP1-associated Eps domain-containing protein 2	Reps2	3	2	6.2	10.957	NaN	20.679	NaN	21.679	21.889	21.294	22.137	22.176	22.121		637
A2AFJ1;Q60973;A2AFI9;F6U539;F6ZLC6	Histone-binding protein RBBP7	Rbbp7	8	2	20	8.6372	25.329	25.302	25.13	25.393	25.066	25.219	25.056	24.739	25.154		638
A2AFQ0;Q7TMY8-2;Q7TMY8-4;Q7TMY8-3;Q7TMY8;F6XP90	E3 ubiquitin-protein ligase HUWE1	Huwe1	3	3	1.1	6.9185	NaN	20.675	NaN	NaN	20.546	19.641	21.464	NaN	NaN		639
A2AFQ2;Q99N15;O08756	3-hydroxyacyl-CoA dehydrogenase type-2	Hsd17b10	9	9	47.2	196.43	27.264	27.498	27.504	27.17	27.11	27.364	27.607	27.657	27.85		640
A2AFQ9;E9PUU4;Q8BX17	Gem-associated protein 5	Gemin5	8	8	7.7	16.346	23.815	23.944	23.489	24.275	24.459	24.416	22.911	23.336	23.061		641
A2AG68;Q64430	Copper-transporting ATPase 1	Atp7a	9	9	8.6	13.447	24.946	24.883	24.589	24.489	24.456	24.078	24.531	24.529	24.429		642
A2AGH8;A2AGH9;A2AGH6-2;A2AGH6	Mediator of RNA polymerase II transcription subunit 12	Med12	4	4	4.6	6.8499	22.057	20.874	22.356	NaN	20.456	NaN	20.414	20.868	20.823		643
A2AGN7;B7ZCF1;O88685;F6Q2E3	26S protease regulatory subunit 6A	Psmc3	8	2	30.8	19.052	24.231	24.107	24.409	24.648	24.616	24.646	24.076	24.107	24.317		644
A2AGS6;Q4QQM4	Tumor protein p53-inducible protein 11	Trp53i11	2	2	29.9	23.359	NaN	23.155	NaN	22.778	NaN	23.261	NaN	NaN	NaN		645
A2AH25;Q5FWK3	Rho GTPase-activating protein 1	Arhgap1	4	4	8.8	16.502	23.018	23.304	22.856	24.314	24.642	24.409	23.927	24.314	24.234		646
G3UZ34;A2AH85;O08810;G3UXK8;G3UZ25	116 kDa U5 small nuclear ribonucleoprotein component	Eftud2	30	29	41.7	323.31	29.338	29.286	29.418	28.66	28.68	28.776	28.786	28.921	29.05		647
A2AHX8;A2AHX9;Q9QWX2;Q64373-2;Q64373-3;Q64373-4;Q64373;A2AHX7	Bcl-2-like protein 1	Bcl2l1	2	2	35.4	7.3735	23.15	22.897	23.115	21.886	22.24	NaN	21.953	NaN	NaN		648
A2AI52;Q80U87	Ubiquitin carboxyl-terminal hydrolase;Ubiquitin carboxyl-terminal hydrolase 8	Usp8	1	1	1.4	2.6223	20.305	NaN	20.408	NaN	20.714	21.44	NaN	NaN	NaN		649
Q3UB58;Q3UNJ0;A2AIN5;Q3UZ35;P21855	B-cell differentiation antigen CD72	Cd72	2	2	7	1.7656	20.779	16.843	16.712	NaN	NaN	NaN	NaN	NaN	NaN		651
A2AIS9;Q99KN1;Q99KN1-2;D6RDR8;F7ANZ2	Arrestin domain-containing protein 1	Arrdc1	3	3	15.2	1.9701	NaN	NaN	NaN	NaN	NaN	NaN	NaN	NaN	NaN		652
E9PZY8;A2AIV2;A2AIV2-2	Protein virilizer homolog	1110037F02Rik;Kiaa1429	9	9	7.3	22.925	23.427	23.328	24.107	23.343	23.53	23.11	22.591	22.52	23.127		653
A2AJ72;Q3TIX6;A0A0A6YVV5;A0A0A6YY39;A0A0A6YW42;A0A0A6YX76;A2AJ71;F6W2V3;F7AM43		Fubp3	9	7	20.6	16.813	23.878	23.887	23.696	23.461	23.049	22.977	23.565	23.454	23.721		654
A2AJ88-2;A2AJ88;A2AJ88-3;B0R011;F6UDU9;B0R010;A0A0A6YWJ6;B0R009	Patatin-like phospholipase domain-containing protein 7	Pnpla7	16	14	18	60.52	25.49	25.488	25.255	26.105	26.042	26.053	25.273	25.43	25.466		655
A2AJG0;Q80UU2	Ribonuclease P protein subunit p38	Rpp38	3	3	14.3	3.507	NaN	NaN	NaN	NaN	NaN	NaN	NaN	NaN	NaN		656
A2AJI0-2;A2AJI0;A2AJI1;A8Y5P4;F6WF36;E9QMU3;D3YWN7;O88735;O88735-2	MAP7 domain-containing protein 1	Map7d1	15	15	23.4	192.36	27.097	27.079	26.925	26.868	26.942	26.87	26.057	26.028	26.144		657
A2AJP9;A8Y5Q0;A2AJQ0;Q3UV70	[Pyruvate dehydrogenase [acetyl-transferring]]-phosphatase 1, mitochondrial	Pdp1	2	2	4.6	6.0905	NaN	NaN	NaN	NaN	NaN	NaN	20.486	NaN	NaN		658
A2AJQ2;A2AJQ3-2;A2AJQ3;D6RI72;A2AJQ1	Probable C-mannosyltransferase DPY19L4	Dpy19l4	3	3	7.5	6.0082	21.32	21.978	NaN	21.194	20.808	21.694	21.637	21.651	21.885		659
A2AJY2;O35206;A2AJY7;A2AJY5	Collagen alpha-1(XV) chain;Restin	Col15a1	4	4	3.4	7.9375	21.68	21.321	21.452	21.333	NaN	NaN	NaN	NaN	NaN		660
B1AYU4;A2AK44;A2AK42;B1AYU7;Q8C5N3-2;Q8C5N3	Pre-mRNA-splicing factor CWC22 homolog	Cwc22;Gm13695;Gm13697	2	2	3.7	7.6669	22.464	21.941	21.659	21.024	21.928	21.793	NaN	20.896	20.536		661
A2AKD6;Q9JJW0	Peroxisomal membrane protein 4	Pxmp4	1	1	16.3	1.3808	19.944	19.809	19.7	21.908	21.999	22.09	20.088	20.4	20.52		662
A2AKH7;Q8JZX5;Q9D1G5;B0R031	Leucine-rich repeat-containing protein 57	Lrrc57	2	2	17.4	3.7084	NaN	20.78	20.487	21.287	20.663	NaN	20.114	20.565	20.508		663
A2AKI5;P43406;F6W6Q6;F6RWM8	Integrin alpha-V;Integrin alpha-V heavy chain;Integrin alpha-V light chain	Itgav	21	21	28.2	306.22	26.959	26.967	27.164	26.929	27.025	27.157	27.072	27.135	27.444		664
A2AKM2;A2AKM2-2;F7CPS1;Z4YMP4	Very-long-chain (3R)-3-hydroxyacyl-CoA dehydratase 4	Hacd4	2	2	8.6	5.8009	21.983	NaN	22.323	22.388	22.211	21.865	NaN	23.983	23.592		665
A2AKU9;A2AKV1;A2AKV2;A2AKV3;A2AKV0	ATP synthase subunit gamma	Atp5c1	12	1	36.7	2.4893	21.049	20.958	21.023	20.652	20.622	20.448	20.674	20.65	20.424		666
A2AKV9;A2AKW0;Q5HZI9;G3UYJ3	Solute carrier family 25 member 51	Slc25a51	3	3	18.5	2.5783	21.612	21.615	NaN	22.296	22.212	22.509	22.914	22.89	22.882		667
A2AL12;Q8BG05;A2AL13;V9GX38	Heterogeneous nuclear ribonucleoprotein A3	Hnrnpa3	17	3	47.5	283.26	30.542	30.447	30.396	28.566	28.754	28.646	30.087	30.307	30.416		668
A2AL50;Q8C0I1;H3BKN2;A2AL49;H3BJ14	Alkyldihydroxyacetonephosphate synthase, peroxisomal	Agps	18	18	37.6	280.23	27.693	27.86	28.002	27.591	27.632	27.693	27.063	27.369	27.233		669
A2AL85;Q8BSY0;Q8CBM2;Q3TU40;A2AL81;A2AL77;A2AL83;A2AL79;Q6P8S1;A2AL78;A2AL75;A2AL71;Q9CR06;A2AL74;A2AL76;Q8BSY0-2	Aspartyl/asparaginyl beta-hydroxylase	Asph	26	26	43.4	323.31	30.358	30.319	30.383	28.826	28.824	28.952	28.029	28.082	28.207		670
A2ALB1;A2ALB2;Q6PAQ4	RNA exonuclease 4	Rexo4	3	3	8	3.4108	22.289	23.847	22.981	22.029	23.034	22.294	21.379	22.09	22.044		671
A2ALF0;Q6NZB0;A2ALF3;F6TQL3;F7CXJ2;F6QIL6	DnaJ homolog subfamily C member 8	Dnajc8	4	4	23.7	7.6388	24.979	24.32	24.599	24.003	23.911	24.204	23.932	23.528	23.656		672
A2ALW5;A2ALW5-2;Z4YLX5	DnaJ homolog subfamily C member 25	Dnajc25	2	2	6.7	4.1191	23.879	23.002	22.848	24.127	NaN	NaN	NaN	21.562	23.271		673
A2AMC3;Q3UXG7;Q91ZW2;E9PZ15;E9Q686	GDP-fucose protein O-fucosyltransferase 1	Pofut1	4	4	16.8	6.9008	24.509	24.214	24.547	22.787	23.573	23.227	23.867	24.157	24.124		674
A2AMH5;A2AMH4;Q6X893;Q6X893-2;A2AMH3;A2AMH8	Choline transporter-like protein 1	Slc44a1	3	3	6.2	5.4013	23.393	23.032	22.195	22.876	23.246	23.334	23.76	23.374	23.989		675
A2AMW0;P47757-2;P47757-4;P47757;F7CAZ6;A0A0A0MQI9;F6YHZ8	F-actin-capping protein subunit beta	Capzb	11	11	40	247.82	28.242	28.269	28.247	28.617	28.6	28.836	28.887	28.982	29.051		676
A2AMY5;Q91VX2	Ubiquitin-associated protein 2	Ubap2	2	2	2	2.4237	NaN	NaN	19.869	NaN	20.051	20.171	NaN	NaN	NaN		677
A2AN08-3;A2AN08;A2AN08-5;A2AN08-2;F6SSP6;Z4YMA7;A2AN08-4;Z4YLP1	E3 ubiquitin-protein ligase UBR4	Ubr4	40	40	11.7	177.64	27.034	27.158	27.191	26.386	26.427	26.374	26.481	26.461	26.253		678
Q9D772;A2ANP1;A2ANP2	Protein FAM219A	Fam219a	2	2	24.2	3.5879	21.088	21.162	NaN	21.345	21.544	21.295	22.162	22.122	21.921		679
J3QMC5;A2ANY6		Mdn1	2	2	0.4	2.3454	NaN	20.242	20.072	NaN	20.423	20.622	19.744	NaN	NaN		680
A2AP32;Q3UIU2	NADH dehydrogenase [ubiquinone] 1 beta subcomplex subunit 6	Ndufb6	4	4	40.2	4.9249	24.681	24.401	24.591	24.314	24.082	24.207	24.24	24.245	24.773		681
A2AP84;P70700	DNA-directed RNA polymerase I subunit RPA2	Polr1b	2	2	3.8	4.2289	19.421	19.036	19.4	NaN	20.054	19.22	18.809	NaN	NaN		682
A2APB8	Targeting protein for Xklp2	Tpx2	2	2	4.4	6.6625	NaN	NaN	NaN	23.037	23.269	23.564	NaN	NaN	NaN		683
A2APF7;Q9QY24-2;Q9QY24	Z-DNA-binding protein 1	Zbp1	2	2	11.9	5.3062	22.781	21.976	22.486	NaN	NaN	NaN	NaN	NaN	NaN		684
A2API3;Q80V86	Integrator complex subunit 8	Ints8	2	2	3.2	2.717	21.223	21.514	NaN	NaN	NaN	NaN	NaN	NaN	21.825		685
E9Q202;A2API5;Q9JI18	Low-density lipoprotein receptor-related protein 1B	Lrp1b	2	2	0.6	2.9322	22.169	22.133	22.605	22.91	22.731	23.007	24.085	24.121	24.333		686
A2API8;F7AA26;O54931-5;O54931-4;O54931-2;O54931;O54931-3	A-kinase anchor protein 2	Akap2;Pakap	10	10	16.3	30.988	23.89	24.162	23.864	24.135	24.197	24.537	NaN	22.655	NaN		687
A2APM2;A2APM4;A2APM1;Q3U8S1;E9QKM8;Q80X37;A2APM3;A2APM5;P15379-6;P15379-11;P15379-5;P15379-3;P15379-10;P15379-9;P15379-4;P15379-8;P15379-7;P15379;P15379-2;P15379-12;P15379-13	CD44 antigen	Cd44	9	9	16.4	50.908	26.463	26.664	26.762	28.074	28.066	28.17	27.812	27.928	28.027		688
E9PXE6;F8VPR2;A2AQW2;A2APV2-2;A2APV2;A2APV2-3;D3Z7A7;Q6ZPF4-2;Q6ZPF4	Formin-like protein 2	Fmnl2	7	6	7.4	34.203	24.702	24.082	24.219	22.913	23.195	23.228	23.1	23.455	23.244		689
A2APX3;P21460	Cystatin-C	Cst3	3	3	27.5	7.9504	25.102	24.784	24.756	24.946	24.151	24.242	23.522	23.93	23.672		690
A2AQ43;A2AQ44;A2AQ42;A2AQ45;A2AQ41;Q80TY0-4;Q80TY0-2;Q80TY0-3;Q80TY0;A2AQ47;A0A0A6YWT1;F6VVN1;Q80TY0-5	Formin-binding protein 1	Fnbp1	2	2	4	1.8938	NaN	NaN	NaN	NaN	NaN	NaN	NaN	NaN	NaN		691
A2AQA7;Q8CFQ3	Intron-binding protein aquarius	Aqr	13	13	15	21.198	24.741	25.134	25.156	23.585	23.439	23.844	24.856	24.064	24.064		692
A2AQD6;A2AQD5;Q922B9;Q922B9-3;Q922B9-2	Sperm-specific antigen 2 homolog	Ssfa2	5	5	6.6	5.4741	NaN	22.483	21.818	NaN	20.413	NaN	22.091	22.531	21.98		693
A2AQJ7;A2AQJ5;A2AQJ6;Q8BXN9-3;Q8BXN9;Q8BXN9-2	Transmembrane protein 87A	Tmem87a	1	1	2.4	23.445	NaN	23.707	22.657	22.534	21.439	22.435	22.028	NaN	NaN		694
A2AQV2;Q80V53	Carbohydrate sulfotransferase 14	Chst14	2	2	9.4	2.4246	NaN	NaN	21.448	21.758	21.563	21.808	NaN	NaN	NaN		695
A2AR02;A2AR01	Peptidyl-prolyl cis-trans isomerase G;Peptidyl-prolyl cis-trans isomerase	Ppig	5	5	7.6	67.125	24.117	24.031	23.784	23.864	23.811	23.7	23.697	24.322	23.539		696
A2ARA8;G3UYN5;G3UYV5;A2ARA8-2	Integrin alpha-8;Integrin alpha-8 heavy chain;Integrin alpha-8 light chain	Itga8	13	13	19.4	86.633	NaN	NaN	NaN	29.744	26.338	26.571	22.418	22.238	NaN		697
A2AS98;P28660-2;P28660	Nck-associated protein 1	Nckap1	12	12	15.1	35.834	23.748	24.48	24.545	24.875	24.979	24.329	NaN	21.377	NaN		698
A2ASW6;Q9ESL4-3;Q9ESL4-2;Q9ESL4	Mitogen-activated protein kinase kinase kinase MLT	Zak	1	1	14.9	1.5457	NaN	NaN	NaN	NaN	20.367	NaN	NaN	NaN	NaN		699
A2ASZ8;A2ASZ8-4;A2ASZ8-5;A2ASZ8-2;A2ASZ8-3;A0A0A6YWC1;F6RC04;Z4YLR9	Calcium-binding mitochondrial carrier protein SCaMC-2	Slc25a25	2	2	6.4	2.167	NaN	21.283	19.937	NaN	NaN	NaN	NaN	NaN	NaN		700
A2AT37;F6Q3G7		Upf2	14	14	13.7	23.942	24.968	25.022	25.04	24.372	24.387	24.625	23.509	24.085	24.105		701
A2AT91;V9GXQ9;Q91UZ1	Phosphoinositide phospholipase C	Plcb4	2	2	3.2	2.1608	NaN	NaN	NaN	NaN	20.894	20.317	NaN	NaN	21.136		702
A2ATI9;Q99JX3-2;Q99JX3;A2ATI8;A2ATI6	Golgi reassembly-stacking protein 2	Gorasp2	3	3	10.4	71.849	NaN	25.028	24.532	24.391	24.179	24.417	NaN	NaN	23.083		703
A2ATN9;Q9ES70	Serine/threonine-protein kinase Nek6	Nek6	2	2	12.9	2.4476	NaN	21.381	NaN	22.616	22.694	22.778	NaN	NaN	NaN		704
A2ATP5;A2ATP6;Q8C854-3;Q8C854;Q8C854-1;Q8C854-2;G8JL68;F6XJA1	Myelin expression factor 2	Myef2	8	8	18.2	8.211	24.658	24.883	25.05	21.343	22.802	23.09	23.217	23.268	23.513		705
A2ATU9;Q8BY71	Histone acetyltransferase type B catalytic subunit	Hat1	1	1	3.1	1.6073	NaN	NaN	NaN	NaN	NaN	21.231	NaN	NaN	NaN		706
A2AU62;Q64012-2;Q64012;A2AU61;A2AU60	RNA-binding protein Raly	Raly	15	15	56.4	137.57	28.384	28.417	28.448	27.008	26.947	27.118	28.282	28.492	28.462		707
Q3TUJ9;Q8BKP1;Q3TAI4;A2AUD5;Q9CYZ2;F6VQ81;V9GWU5	Tumor protein D54	Tpd52l2	5	5	41.4	7.8097	23.876	23.679	23.897	23.686	23.6	23.974	NaN	23.522	23.608		708
A2AUK7;A2AUK8;Q9Z2H5-3;Q9Z2H5-2;A2AUK5;E9PV14;Q9Z2H5;A0A2R8VHB6	Band 4.1-like protein 1	Epb4.1l1;Epb41l1	13	12	28.4	73.569	NaN	22.856	22.238	25.371	25.48	25.799	25.216	25.744	25.871		709
A2AVJ7;Q99PL5;Q99PL5-7;Q99PL5-5;Q99PL5-4;Q99PL5-3;Q99PL5-2;Q99PL5-6;Q99PL5-8;Q99PL5-9;Q99PL5-10;Q99PL5-11;Q99PL5-12	Ribosome-binding protein 1	Rrbp1	59	59	50.8	323.31	32.199	32.241	32.043	31.74	31.816	31.762	31.534	31.535	31.556		710
A2AW05;Q08943;Q08943-2	FACT complex subunit SSRP1	Ssrp1	9	9	17	117.81	25.794	25.625	25.406	25.514	25.593	25.482	25.651	25.65	25.698		711
A2AWF8;A2AWF9;E9Q4S7;Q64455	Protein-tyrosine-phosphatase;Receptor-type tyrosine-protein phosphatase eta	Ptprj	11	11	12.4	20.152	24.246	24.215	24.842	21.568	NaN	22.431	26.269	26.781	26.394		712
A2AWI9;A2AWI7;Q8R3V5-3;Q8R3V5-1;Q8R3V5	Endophilin-B2	Sh3glb2	2	1	6.1	1.764	19.226	19.222	19.687	18.493	NaN	NaN	NaN	NaN	NaN		713
A2AWP6;A2AWP8-3;A2AWP8-2;A2AWP8-4;A2AWP8;A2AWP8-5;F6S3V7;A2AWP4;F6ZH54;F7BCP8;F7BQE4;Q8C033-2;Q8C033	Rho guanine nucleotide exchange factor 10-like protein	Arhgef10l	15	15	21.6	67.302	26.471	26.399	26.408	25.172	24.809	25.218	26.838	26.855	26.96		714
A2AWT6;A2AWT7;A2AWT5;P25976-2;P25976;E9Q4A8;G3UZW9	Nucleolar transcription factor 1	Ubtf	15	15	22.8	61.313	27.763	27.929	27.975	27.505	27.608	27.548	27.033	27.201	27.001		715
A2BE28-2;A2BE28	Ribosomal biogenesis protein LAS1L	Las1l	2	2	3.4	2.3143	20.771	NaN	20.641	NaN	20.392	19.403	NaN	20.32	NaN		716
A2BE92;A2BE93;Q9EQU5-2;Q9EQU5;Q9EQU5-3	Protein SET	Set	3	3	35.1	9.7488	22.847	23.255	22.88	NaN	22.692	NaN	21.825	23.021	22.493		717
A2BFF8;Q3TPJ8;O88487;A2BFF5;A2BFF9	Cytoplasmic dynein 1 intermediate chain 2	Dync1i2	6	6	19	128.45	25.213	24.79	24.848	24.61	25.156	25.174	24.344	24.585	24.32		718
A2BGI8;Q9D868-2;Q9D868;A2BGI9	Peptidyl-prolyl cis-trans isomerase;Peptidyl-prolyl cis-trans isomerase H	Ppih	2	2	12	3.5639	22.854	22.844	23.077	NaN	22.907	22.22	23.17	23.041	22.403		719
A2BGN7;Q9D8X0	Protein MANBAL	Manbal	1	1	14.1	2.1631	NaN	22.507	23.058	NaN	22.701	22.643	22.706	23.02	23.535		720
A2CF65;F8WHB7;J3QPR7;Q8JZN1;F6QSC4;A9XX86;P49300	C-type lectin domain family 10 member A	Clec10a;Mgl2	1	1	9.8	3.175	20.054	NaN	NaN	21.673	NaN	21.233	21.515	22.172	21.285		721
A2CG35;P35283	Ras-related protein Rab-12	Rab12	6	6	26.1	12.873	24.146	24.145	24.326	24.008	23.984	24.252	24.299	24.58	24.247		722
Q8BI46;S4R2G2;S4R265;S4R2L4;A2RTL5	Arginine/serine-rich coiled-coil protein 2	Rsrc2	1	1	6.3	2.3785	NaN	NaN	NaN	NaN	NaN	NaN	NaN	NaN	NaN		723
A3KG93;Q6ZQ88;G8JL40;F6Z4I3;F6ZC60	Lysine-specific histone demethylase 1A	Kdm1a	6	6	11.7	23.476	23.387	23.651	23.685	23.151	23.519	23.094	23.309	23.934	22.374		724
A3KGL3;Q99KU1;Q99KU1-2;A3KGK9;A3KGL2;A3KGL0	Dehydrodolichyl diphosphate syntase complex subunit Dhdds	Dhdds	2	2	14.7	1.9002	21.567	21.689	21.657	20.878	NaN	20.901	NaN	20.095	NaN		725
A3KGL9;F6W687;P09602;Q5XK38;B7ZCQ3;A0A087WR34	Non-histone chromosomal protein HMG-17	Hmgn2	6	6	47.9	130.72	29.293	27.061	26.8	27.274	26.508	26.011	27.925	26.662	26.597		726
A4QPC5;P21844	Chymase	Cma1	1	1	5.4	4.8242	NaN	NaN	NaN	NaN	NaN	NaN	23.69	23.571	23.479		727
A6H5X4;A6H5X4-3;A6H5X4-2;B4XVP9	PHD finger protein 11	Phf11	7	7	19.3	42.206	28.203	27.895	27.937	24.483	24.117	23.949	18.231	23.203	22.33		728
A6H5Z3;A6H5Z3-2;E0CY34	Exocyst complex component 6B	Exoc6b	13	13	25.6	35.288	25.516	25.557	25.586	24.856	24.886	24.744	26.217	25.676	25.777		729
A6H6E2	Multimerin-2	Mmrn2	1	1	2.4	2.1798	NaN	NaN	20.412	21.782	20.243	21.95	NaN	NaN	NaN		730
A6H8H2;A6H8H2-2	DENN domain-containing protein 4C	Dennd4c	2	2	2.2	2.4456	20.566	20.782	NaN	NaN	20.648	NaN	20.8	21.888	21.834		731
A6PW47;Q99K74-2;Q99K74;Q99K74-3	Mediator of RNA polymerase II transcription subunit 24	Med24	4	4	5.8	8.4812	21.856	20.993	21.914	20.776	20.858	NaN	NaN	20.854	NaN		732
A6PW84;Q3V1T4;A2A7Q5;Q3V1T4-2;Q3V1T4-3;F2Z499	Prolyl 3-hydroxylase 1	P3h1;Lepre1	4	4	8.4	6.8871	20.739	NaN	21.17	NaN	22.749	22.413	20.994	20.705	20.47		733
F6V305;A6PWX9;Q9CWU6;D6RJ83;A6PWX5;A6PWX7;A6PWX8	Ubiquinol-cytochrome-c reductase complex assembly factor 1	Uqcc1	2	2	8.6	3.5086	21.656	21.205	21.935	20.976	19.999	21.96	NaN	NaN	NaN		734
A6PWY4-2;A6PWY4;Z4YK23;A6PWY4-3	WD repeat-containing protein 76	Wdr76	3	3	8.2	3.856	NaN	NaN	NaN	20.764	21.219	20.792	19.522	NaN	NaN		735
A6X8Z3;Q5SF07-2;Q5SF07;Q9CPN8	Insulin-like growth factor 2 mRNA-binding protein 2	Igf2bp2	3	3	8.8	7.7553	21.73	21.588	21.907	21.774	21.979	NaN	NaN	NaN	NaN		736
A6X8Z5	Rho GTPase-activating protein 31	Arhgap31	3	3	2.7	3.6735	20.071	21.514	20.883	21.789	19.602	20.865	20.416	19.923	NaN		737
A6X919;A6X919-2;A6X919-3;P0CW70	Probable C-mannosyltransferase DPY19L1	Dpy19l1	10	10	19	12.396	25.508	25.67	25.716	24.48	24.373	24.984	25.33	25.172	25.309		738
A7ISP9;F8WJ93;Q3UMY5;A0A0R4J1G7;A0A3Q4EHV9;Q3UMY5-2;Q3UMY5-3;A0A0R4J0H0;Q3UMY5-4	Echinoderm microtubule-associated protein-like 4	Eml4	12	12	14.1	44.485	25.378	25.697	25.433	25.444	25.399	25.49	24.845	25.149	25.184		739
A8DUK4;E9Q223;P02088	Hemoglobin subunit beta-1	Hbbt1;Hbb-bs;Hbb-b1	7	5	54.4	230.21	NaN	NaN	22.437	24.808	25.249	25.455	NaN	NaN	NaN		740
A8Y5J3;Q9CWS4	Integrator complex subunit 11	Cpsf3l	2	2	4.8	1.8681	21.222	NaN	21.241	NaN	20.811	20.756	20.652	20.629	20.785		741
A8Y5N8;Q91WB4	Pleckstrin homology domain-containing family F member 2	Plekhf2	3	3	21.3	9.1867	24.001	21.725	23.891	24.388	23.983	23.695	23.415	23.691	23.428		742
A8Y5P1;Q8K211	High affinity copper uptake protein 1	Slc31a1	1	1	14.6	5.1155	NaN	NaN	NaN	23.237	23.482	23.504	25.145	25.356	25.471		743
B0QZH9;Q8BSN5;Q8BSN5-3;Q8BSN5-2	PHD finger protein 23	Phf23	3	3	30.6	3.9477	23.611	NaN	23.363	22.001	21.995	22.341	21.371	NaN	21.72		744
B0QZM2;B1ASK8;Q6P073	Ubiquitin-conjugating enzyme E2 J2	Ube2j2	1	1	11.7	1.7395	NaN	NaN	NaN	NaN	NaN	NaN	NaN	NaN	NaN		745
H3BJY1;H3BKF4;H3BIZ8;B0QZP8;O55101;H3BJ78	Synaptogyrin-2	Syngr2;Gm20708	2	2	60.9	46.792	24.596	24.88	24.772	25.438	25.249	21.701	25.543	25.793	25.838		746
B0R091;P61022	Calcineurin B homologous protein 1	Chp1	6	6	44.5	35.279	23.997	24.211	23.276	24.165	24.526	24.728	23.47	23.353	23.566		747
B0R1E3;P70349	Histidine triad nucleotide-binding protein 1	Hint1	1	1	11.8	9.2451	NaN	22.731	NaN	24.104	24.268	23.849	NaN	22.243	22.678		748
F6RYL8;B0V2P5;Q8BPN8-2;Q8BPN8	DmX-like protein 2	Dmxl2	2	2	1.9	3.7881	NaN	NaN	NaN	NaN	NaN	NaN	NaN	NaN	20.188		749
B1AQD3;Q0PD20;B1AQD4;Q64008	Ras-related protein Rab-34	Rab34	1	1	6	2.1056	22.243	NaN	NaN	NaN	NaN	NaN	NaN	21.327	NaN		750
H3BKL8;B1AQF4;Q9D7X3	Dual specificity protein phosphatase 3	Dusp3	2	2	20.7	18.296	NaN	22.499	NaN	22.909	22.236	22.724	22.57	22.333	22.447		751
B7ZC46;B1AQY9;B1AQZ0;Q8CHH9;Q8CHH9-2	Septin-8	2022-09-08	7	5	19.8	16.403	24.858	25.13	24.953	24.589	24.792	24.863	NaN	22.573	22.899		752
Q3TET1;Q3UI47;B1AQZ2;P28741;F6V6Z9;B1AQZ5	Kinesin-like protein;Kinesin-like protein KIF3A	Kif3a	7	6	11.8	10.217	24.553	23.604	24.513	23.325	23.019	23.601	24.39	24.651	24.532		753
B1AR69;M0QWL0		Myh13	28	1	15.6	-2	NaN	NaN	NaN	NaN	NaN	NaN	NaN	NaN	NaN	+	754
B1ARB3;Q08481-3;Q08481;Q08481-4;Q08481-2;B1ARA9	Platelet endothelial cell adhesion molecule	Pecam1	8	8	13.8	22.414	26.746	26.641	26.381	26.623	26.501	26.619	NaN	NaN	NaN		755
E9PVY8;B1ARU4;E9QA63;Q9QXZ0;A0A0A0MQA6;A0A571BGC6;A0A571BF93;Q9QXZ0-2;Q9QXZ0-3;E9QNP1;Q9QXZ0-4;F6XCT0;F6SHS0;F6YKN8;A0A5F8MP99;F6RCJ3;A0A0A0MQH5	Microtubule-actin cross-linking factor 1	Macf1	126	16	23.1	323.31	28.849	28.891	29.042	28.589	28.606	28.708	28.48	28.735	28.658		756
B1ARW4;Q99LY9	NADH dehydrogenase [ubiquinone] iron-sulfur protein 5;NADH dehydrogenase [ubiquinone] iron-sulfur protein 5, N-terminally processed	Ndufs5	2	2	20.9	3.5755	23.665	23.872	23.928	23.546	23.593	23.674	24.407	24.529	24.383		757
V9GXH6;B1ASC8;V9GX42;Q2VPQ9;Q2VPQ9-2	Chromatin modification-related protein MEAF6	Meaf6	1	1	15	33.519	22.765	22.733	23.109	22.811	22.4	22.853	22.233	22.596	22.301		758
B1ASP2;P52332;G5E852;Q62120	Tyrosine-protein kinase;Tyrosine-protein kinase JAK1	Jak1	6	6	6.2	8.8043	23.591	23.137	24.2	23.231	24.399	24.156	24.61	24.29	24.483		759
Q5NCF2;B1ASW6;B1ASW5	Trafficking protein particle complex subunit 1	Trappc1	3	3	22.8	4.0656	21.53	21.139	21.313	21.672	21.196	21.526	23.388	22.504	22.797		760
B1ASZ3;Q64516-1;Q64516-2;Q64516	Glycerol kinase	Gyk;Gk	2	2	4	2.8793	NaN	NaN	20.149	NaN	21.685	21.315	NaN	21.915	21.828		761
B1AT03;Q3UC82;Q80ZH7;K4DI59;P97386-2;P97386;Q3TJN5	DNA ligase;DNA ligase 3	Lig3	3	3	4	2.158	20.759	21.531	NaN	21.524	22.152	22.477	20.519	20.829	NaN		762
Q9D0M1;B1AT82;B1AT84	Phosphoribosyl pyrophosphate synthase-associated protein 1	Prpsap1	2	2	9.6	1.9222	NaN	21.448	NaN	NaN	22.099	21.155	20.181	21.103	20.28		763
B1AT92;Q60631;Q60631-2;B1AT95	Growth factor receptor-bound protein 2	Grb2	5	5	25.1	10.029	25.012	24.707	24.151	24.16	24.244	24.189	25.138	24.803	24.919		764
B1ATD1;Q60787	Lymphocyte cytosolic protein 2	Lcp2	4	4	13.4	5.8693	22.39	21.964	21.804	22.243	21.536	22.18	NaN	22.388	22.797		765
B1AV77;B1ATI0;P47740;P47739	Aldehyde dehydrogenase;Fatty aldehyde dehydrogenase	Aldh3a2	12	12	31.4	99.449	28.525	28.277	28.168	27.975	27.882	28.041	27.877	27.908	27.968		766
B1ATI9;Q3U432;Q60780;Q60780-2	Growth arrest-specific protein 7	Gas7	5	5	16.5	11.523	23.893	24.119	24.074	23.895	24.329	24.255	23.423	23.613	23.962		767
B1ATL6;P47809	Dual specificity mitogen-activated protein kinase kinase 4	Map2k4	1	1	8.3	2.5509	21.969	22.539	22.307	22.484	22.81	23.037	NaN	NaN	21.363		768
B1ATP7;Q80Y81-2;Q80Y81	Zinc phosphodiesterase ELAC protein 2	Elac2	2	2	5	2.0043	NaN	NaN	NaN	NaN	NaN	NaN	NaN	20.317	NaN		769
Q6ZPJ0;B1ATR2;A0A140LHL8	Testis-expressed sequence 2 protein	Tex2	2	2	2.7	1.3474	NaN	NaN	NaN	NaN	NaN	NaN	NaN	NaN	NaN		770
B1ATS4;B1ATS5;E9Q559;Q64518-2;Q64518-3;Q64518	Calcium-transporting ATPase;Sarcoplasmic/endoplasmic reticulum calcium ATPase 3	Atp2a3	15	12	19.1	69.263	25.365	25.238	25.268	25.457	25.312	25.656	26.771	26.969	26.868		771
B1ATV0;Q9WVD4;A0A1B0GRR0;Q3LRV6;A0A1B0GT29;Q8K4W8;E9Q2I1;Q3TF45;Q61418;P51791-2;P51791	Chloride channel protein;H(+)/Cl(-) exchange transporter 5	Clcn5	4	4	6.1	3.564	22.817	22.58	21.803	23.433	22.967	22.93	23.452	23.563	23.677		772
B1AU25;Q9Z0X1;Q9Z0X1-2	Apoptosis-inducing factor 1, mitochondrial	Aifm1	18	18	39.1	157.62	26.975	27.23	27.125	27.493	27.539	27.629	27.752	27.765	28.054		773
B1AU71;Q5SS00	DBF4-type zinc finger-containing protein 2 homolog	Zdbf2	1	1	14	1.7974	25.904	25.355	NaN	24.348	24.457	NaN	25.037	25.077	NaN		774
B1AU74;Q9CWP6;Q9CWP6-2;Q9CWP6-3;Q9CWP6-4	Motile sperm domain-containing protein 2	Mospd2	11	11	26.6	22.763	25.123	25.225	25.047	25.181	25.216	25.085	24.706	24.849	24.293		775
B1AUD1;P51576	P2X purinoceptor;P2X purinoceptor 1	P2rx1	1	1	7.5	3.4635	NaN	NaN	NaN	NaN	NaN	NaN	21.205	21.725	22.078		776
B1AUN3;Q3UKV0;B1AUN2		Eif2b3	6	6	16	8.8608	21.781	22.05	22.528	23.212	22.97	23.857	23.502	23.675	22.898		777
B1AV66;Q8BR70	Protein YIPF;Protein YIPF6	Yipf6	1	1	7.1	7.1958	23.606	23.908	23.366	23.72	23.913	24.959	NaN	22.92	23.306		778
B1AVH5;Q8C0P5	Coronin;Coronin-2A	Coro2a	2	2	3.7	1.891	22.116	22.574	22.536	20.471	22.999	22.606	NaN	NaN	NaN		779
B1AVH7;B1AVH7-2	TBC1 domain family member 2A	Tbc1d2	6	6	13.6	14.748	NaN	NaN	NaN	23.653	24.418	24.84	NaN	NaN	NaN		780
B1AW21;Q9Z2C5	Myotubularin	Mtm1	3	3	9.8	1.6056	22.316	21.88	NaN	22.147	22.79	22.367	22.59	21.613	NaN		781
B1AWE0;Q6PFA2;B1AWE1;B1AWD8;B1AWD9;O08585	Clathrin light chain A	Clta	5	5	23.1	86.815	25.878	25.554	25.974	25.744	26.004	25.907	27.091	26.99	27.265		782
P18654;B1AXN9;B1AXP0;A0A338P701;B1AXN5;E9QK39;A0A668KMA1;E9QPR4;A0A0A6YXG1;E9PWX8;A0A1D5RM97;E9Q1M8;E9Q4Q9;E9Q6G0;A2CEE7;A2CEE6;A2CEE5;E9PUP0;E9Q6Q5;Q7TPS0;Q8C0P0;Q7TPS0-3;Q811L6-2;Q7TPS0-2;Q3U214;Q9R1L5;Q8C0P0-2;Q811L6	Ribosomal protein S6 kinase alpha-3	Rps6ka3	8	5	14.6	11.467	23.283	25.135	25.601	24.243	24.808	24.521	25.573	24.524	24.929		783
Q9DC11;B1AY85;B1AY86	Plexin domain-containing protein 2	Plxdc2	7	7	15.3	15.025	22.908	22.552	22.451	22.428	23.87	23.713	25.457	25.303	25.266		784
B1AYG7;B1AYG6;Q9Z0T9	Integrin beta;Integrin beta-6	Itgb6	2	2	2.9	4.3335	25.742	25.63	25.739	27.332	27.348	27.313	NaN	25.245	25.517		785
B1AYL1	Sodium channel protein	Scn7a	3	3	2.5	15.756	NaN	NaN	NaN	21.797	21.583	22.391	NaN	NaN	NaN		786
B1AZ15;B1AZ14;Q3UMF0-3;Q3UMF0-4;Q3UMF0-2;Q3UMF0;B1AZ26	Cordon-bleu protein-like 1	Cobll1	7	7	8.2	9.2479	22.746	23.003	NaN	21.737	22.221	23.087	NaN	NaN	NaN		787
B1AZ46;Q8BKX1-3;Q8BKX1-2;Q8BKX1;Q8BKX1-4	Brain-specific angiogenesis inhibitor 1-associated protein 2	Baiap2	6	6	17.7	22.07	23.897	23.916	24.629	24.087	24.106	24.669	24.762	24.551	24.709		788
B1AZA5;D3YWD3;B1AZA8	Transmembrane protein 245	Tmem245	6	6	7.6	18.328	23.618	23.222	23.631	24.964	25.158	25.32	22.962	22.738	23.484		789
B1AZF9;B1AZF3;Q80YE4-2;Q80YE4;Q80YE4-3;Q80YE4-4	Serine/threonine-protein kinase LMTK1	Aatk	5	5	12.5	6.2329	22.069	NaN	NaN	21.858	22.216	21.82	22.731	22.695	22.25		790
B1AZI6;E9Q5E2;F6SBF2;Q8C690;F6QCT0;B1AZI7;F6RBN0	THO complex subunit 2	Thoc2	17	17	13.6	53.353	26.511	26.383	26.406	25.256	25.493	25.505	24.88	24.712	24.694		791
B1B0B7		Dnajc6	1	1	1.8	1.4686	NaN	NaN	NaN	23.006	23.328	23.274	22.591	22.817	NaN		792
B1B1A8;Q6PDN3-3;Q6PDN3;Q6PDN3-2	Myosin light chain kinase, smooth muscle;Myosin light chain kinase, smooth muscle, deglutamylated form	Mylk	6	6	3.1	6.3254	22.343	21.807	21.908	23.72	23.609	21.224	21.824	NaN	NaN		793
Q9D773;B1B1D8;B1B1D7	39S ribosomal protein L2, mitochondrial	Mrpl2	2	2	14.1	17.683	22.699	21.582	22.358	22.806	22.642	22.725	22.465	22.41	22.181		794
B2FDG7;Q99N87	28S ribosomal protein S5, mitochondrial	Mrps5	1	1	7.9	1.6601	NaN	NaN	NaN	NaN	NaN	NaN	NaN	NaN	NaN		795
B2FDI6;Q91W00;Q8C2H7;Q9DBU1;P23336-2;P23336-3;P23336	N-acetyllactosaminide alpha-1,3-galactosyltransferase	Ggta1	2	2	19.9	26.655	NaN	22.443	22.056	22.648	23.138	22.965	NaN	NaN	NaN		796
B2LVG5;B2LVG6;E0CXT7;Q8BQZ5;Q8BQZ5-3;Q8BQZ5-2;M0QWM8;F7B6Z5	Cleavage and polyadenylation specificity factor subunit 4	Cpsf4	3	3	17.7	6.7097	23.101	23.128	23.329	22.327	21.773	23.068	22.855	NaN	NaN		797
P61979-2;P61979;P61979-3;B2M1R6;H3BLL4;H3BKD0;H3BK96;A0A286YDM3;H3BLP7;A0A286YCM2;H3BKI8;A0A286YEC4;A0A286YDH1;Q8BT23;H3BJ43;A0A286YE41;H3BJS9	Heterogeneous nuclear ribonucleoprotein K	Hnrnpk	17	17	47.2	323.31	29.056	29.21	29.304	28.167	28.276	28.387	28.975	29.137	29.253		798
B2RPU8;D3Z5B1;Q9D1L0	Coiled-coil-helix-coiled-coil-helix domain-containing protein 2	Zbed5;Chchd2	1	1	3.2	3.4567	23.05	23.526	21.407	NaN	23.443	24.15	23.445	NaN	NaN		799
B7ZMZ7;B2RQ71;E9PWR4		Dip2c	5	4	5.5	4.8714	NaN	19.504	NaN	20.599	21.081	22.829	NaN	19.876	NaN		800
B2RQC7;Q3UH60-2	Disco-interacting protein 2 homolog B	Dip2b	16	1	17.1	11.621	NaN	20.508	NaN	22.802	23.602	22.866	21.768	21.506	21.903		801
B2RQG2		Phf3	7	7	5.7	5.6409	23.128	22.384	21.584	22.595	22.093	21.536	22.545	22.328	23.304		802
B2RQS1;Q9ERG2	Striatin-3	Strn3	8	7	17.3	15.723	23.048	NaN	23.368	23.132	23.648	NaN	23.73	23.6	23.11		803
E9QNG1;B2RR82;Q9Z0R6;Q9Z0R6-2;A0A1W2P7G8;A0A1W2P775	Intersectin-2	Itsn2	5	4	3.7	4.0627	21.595	22.396	21.322	21.929	21.565	21.81	22.055	21.761	22.169		804
F7CVW0;B2RRI2;Q689Z5;Q689Z5-2;Q3TMM7;A0A0G2JGC7;A0A0G2JEM3;A0A0G2JG63;A0A1W2P6Y8;A0A1W2P7W8;Q7TNB8-3;Q7TNB8-2;Q7TNB8;A0A0G2JFU7	Protein strawberry notch homolog 1	Sbno1	10	10	11.2	24.809	23.15	23.038	23.312	22.488	23.793	23.381	NaN	21.096	22.255		805
B2RSH2;A2AE32;P20612;P18872-2;P18872;Q3V3I2;P50149;A2AE31;Q8C040;D3Z2M7;Q8BHK8;F6QPU5	Guanine nucleotide-binding protein G(i) subunit alpha-1	Gnai1	5	2	17.8	2.6806	NaN	NaN	NaN	NaN	21.136	NaN	NaN	NaN	NaN		806
B2RSU6;Q6AW69-5;Q6AW69-4;Q6AW69;D3Z3H4;Q6AW69-3	Cingulin-like protein 1	Cgnl1	2	2	2.2	-2	NaN	NaN	NaN	NaN	NaN	NaN	15.362	15.08	21.976	+	807
E0CYI9;E9PWI6;B2RSU7;Q8CHG3	GRIP and coiled-coil domain-containing protein 2	Gcc2	7	7	5.6	17.94	21.243	20.869	21.09	NaN	20.533	20.908	20.507	20.646	21.029		808
B2RUJ2;B7ZNX6;Q80TH2-1;Q80TH2;Q80TH2-2	Protein LAP2	Erbb2ip	12	11	12.7	27.178	24.108	24.268	24.383	23.329	24.341	23.938	24.481	25.106	24.942		809
B2RUP2;B2RUP2-2;A0A0R4J257	Protein unc-13 homolog D	Unc13d	3	3	2.7	5.7514	21.587	21	18.842	NaN	21.99	20.712	22.768	23.753	24.326		810
B2RUR8	OTU domain-containing protein 7B	Otud7b	1	1	1.7	-2	22.461	22.304	NaN	22.925	20.456	22.2	NaN	22.155	20.722	+	811
B2RXC1	Trafficking protein particle complex subunit 11	Trappc11	2	2	2.9	3.7857	NaN	22.277	22.505	21.277	NaN	21.274	22.55	21.892	22.311		812
B2RXW8;B2RXQ2;S4R1D4;F7CYX4;B8QI34;Q8BSS9		Ppfia1	9	8	12.1	23.841	22.649	NaN	23.214	24.045	24.014	24.464	23.637	23.553	23.941		813
B2RXS4	Plexin-B2	Plxnb2	27	26	19	104.99	27.591	27.462	27.572	26.754	26.763	26.752	28.128	28.239	28.566		814
B2RXV4-2;B2RXV4	Feline leukemia virus subgroup C receptor-related protein 1	Flvcr1	1	1	4.7	4.8184	NaN	NaN	NaN	NaN	NaN	NaN	NaN	NaN	22.279		815
B2RY04	Dedicator of cytokinesis protein 5	Dock5	15	14	10.3	59.345	22.074	22.761	22.745	25.854	25.673	25.636	25.683	25.855	25.857		816
B2RY56;S4R2B0;S4R2J1;S4R2A4;S4R1X9;S4R2F7	RNA-binding protein 25	Rbm25	16	16	19	62.486	27.629	27.923	27.837	27.402	27.395	27.335	26.973	27.087	27.266		817
B2ZAC8;Q8R3L2;A0A1D5RM90;Q8R3L2-4;Q8R3L2-3;Q8R3L2-2;Q8R3L2-5;A0A1D5RLU0	Transcription factor 25	Tcf25	9	9	20.1	15.45	24.448	24.818	25.451	24.195	24.898	24.441	22.79	22.012	23.425		818
B7FAU9;Q8BTM8;B7FAV1;F6XC15;J3JS91;F6Z2C0;Q8BTM8-2;A0A668KLG7;F7AVL7	Filamin-A	Flna	75	70	42.2	323.31	29.72	29.764	29.849	30.98	31.011	31.069	29.941	29.921	29.97		819
B7ZCP4;Q8C166;B7ZCP7;B7ZCP6;E9Q806;A3KGK7;V9GWY2;V9GXM6;F6R587;B7ZCP5;V9GX86;B7ZCP8	Copine-1	Cpne1	6	5	13.1	5.5833	23.397	23.63	23.686	24.554	24.718	24.941	23.42	23.604	23.813		820
Q8CBW3;B7ZCU2;J3QNK8;B7ZCU0;B7ZCU4;B7ZCU3;B7ZCU5;Q8CBW3-2;Q8CBW3-4;Q8CBW3-3;Q8CBW3-5;Q6AXD2;P62484;A0A087WRS3;A0A087WPP8;Q6AXH6;A0A087WNT3;A0A087WR90	Abl interactor 1	Abi1	7	7	22	20.906	25.687	25.804	25.54	25.636	25.654	25.665	24.92	24.553	25.448		821
B7ZMP1	Probable Xaa-Pro aminopeptidase 3	Xpnpep3	1	1	3.4	1.4322	18.239	18.319	18.509	20.032	18.379	NaN	NaN	18.058	NaN		822
Q80ZE2;B7ZN64;Q920G3	Sialic acid-binding Ig-like lectin 5	Siglecf;Siglec5	4	4	9.4	103.61	NaN	21.623	NaN	23.874	22.747	23.257	NaN	NaN	21.164		823
Q78ZA7;B7ZNL2;A0A140LJ37	Nucleosome assembly protein 1-like 4	Nap1l4	4	3	14.9	16.158	23.752	23.46	23.344	23.099	23.564	23.025	23.079	22.871	22.998		824
B7ZNU9;Q61235	Beta-2-syntrophin	Sntb2	4	4	12.4	12.426	20.716	22.576	22.3	22.882	22.071	22.82	22.377	21.942	21.662		825
Q65Z40;B7ZP47;F6YCH1	Wings apart-like protein homolog	Wapal	4	4	6.2	11.206	23.128	NaN	22.896	22.662	NaN	23.09	22.275	22.379	22.529		826
B9EHJ3;P39447;A0A0U1RPW2;A0A0U1RPB2	Tight junction protein ZO-1	Tjp1	26	26	24	220.86	27.578	27.615	27.699	26.669	26.629	26.484	NaN	NaN	NaN		827
B9EJ80		Pdzd8	10	10	13.7	20.597	24.41	24.484	23.899	23.857	24.337	24.181	24.051	24.215	24.6		828
B9EJ86;A0A0R4J150;A0A5F8MPC5;G5E833;Q9ER64	Oxysterol-binding protein	Osbpl8	24	24	40	323.31	28.999	28.977	29.043	28.152	28.213	28.166	28.472	28.618	28.631		829
B9EKI3;D6RJK7	TATA element modulatory factor	Tmf1	15	15	17	70.928	24.955	24.982	25.084	23.71	24.273	23.61	23.046	23.954	23.809		830
C0HKD9;C0HKD8			4	4	15.3	13.311	24.469	24.91	25.179	23.795	23.677	24.025	24.338	24.626	24.663		831
D2CKI9;Q8HWA3		Ulbp1	1	1	5.2	1.894	NaN	NaN	NaN	NaN	NaN	NaN	NaN	NaN	NaN		919
D3YTQ9;P62843	40S ribosomal protein S15	Rps15	3	3	35.6	14.369	24.339	24.279	24.168	24.333	24.749	24.762	24.03	24.276	NaN		920
D3YTR6;Q8R0G7;D3YWA9;D3YWU4;D6REG2;A0A0U1RNZ2;A0A0U1RPY3	Protein spinster homolog 1	Spns1	4	4	16.8	29.714	24.156	23.302	23.72	25.9	25.681	25.238	23.825	24.675	24.809		921
D3YWT0;D3Z569;D3YTS1;Q9R0P6	Signal peptidase complex catalytic subunit SEC11;Signal peptidase complex catalytic subunit SEC11A	Sec11a	3	3	11.8	9.945	27.409	27.31	26.863	26.67	26.379	26.103	26.937	26.576	26.09		922
F8WH20;D3Z194;D3YTT6;Q9DBS9;A0A0N4SV33;D3YVF7	Oxysterol-binding protein;Oxysterol-binding protein-related protein 3	Osbpl3	3	3	5.3	2.7948	NaN	NaN	NaN	NaN	NaN	NaN	NaN	NaN	NaN		923
D3YTX1;Q91V88;Q91V88-2;Q91V88-3;Q91V88-4;D3Z4D3	Nephronectin	Npnt	3	3	9.2	5.5371	NaN	NaN	NaN	22.421	22.456	22.683	NaN	NaN	NaN		924
Q8VCM8;D3YU17;F6S731	Nicalin	Ncln	17	17	28.2	92.747	27.871	27.8	27.864	27.749	27.712	27.865	27.357	27.576	27.56		925
E9QP59;D3YU56;Q9WU40;Q9WU40-2	Inner nuclear membrane protein Man1	Lemd3	20	20	34.1	188.73	25.701	25.543	25.891	25.788	25.947	25.503	24.827	25.438	25.36		926
D3YU58;Q9WVM3	Anaphase-promoting complex subunit 7	Anapc7	1	1	3	1.732	21.098	20.4	20.738	20.747	20.291	20.459	NaN	19.727	NaN		927
D3YUM1;Q91YT0;D3Z1U9;D3YXX5;A0A494BAS8;D3Z0K1;D6RG60;A0A494BA02	NADH dehydrogenase [ubiquinone] flavoprotein 1, mitochondrial	Ndufv1	12	12	28.6	102.75	26.017	25.973	26.057	25.692	25.886	25.82	26.262	26.255	26.45		928
D3YUN2;D3YUM7;Q99M96-7;Q99M96-9;Q99M96-4;Q99M96-6;Q99M96-8;Q99M96-5;Q99M96-3;Q99M96-2;Q99M96;A0A0G2JEN7;Q8K4P7-3;Q8K4P7	Suppressor of tumorigenicity 7 protein;Suppressor of tumorigenicity 7 protein-like	St7;St7l	2	2	5.4	2.8263	20.96	21.54	21.044	22.087	22.297	20.703	20.128	21.326	20.765		929
D3YUW8;D3YUX1;Q0VGT3;Q8BZH4;F7D0L1	Pogo transposable element with ZNF domain	Pogz	3	3	4	3.3596	20.835	23.073	20.425	20.338	18.933	18.775	18.612	18.963	NaN		930
D3YUY3;F8WI18;P70182;P70182-3;P70182-2	Phosphatidylinositol 4-phosphate 5-kinase type-1 alpha	Pip5k1a	3	2	7.8	3.2262	NaN	NaN	NaN	NaN	22.834	NaN	22.702	22.163	NaN		931
D3YZL3;D3YV79;Q0VEE6	Zinc finger protein 800	Zfp800;Znf800	1	1	9.4	1.719	NaN	NaN	NaN	NaN	23.486	NaN	NaN	NaN	NaN		932
H3BIV5;D3YVF0	A-kinase anchor protein 5	Akap5	11	11	35.9	29.93	NaN	NaN	NaN	25.294	26.569	25.222	22.671	NaN	NaN		933
E9PYE2;D3YVH5;Q8BSA9	tRNA wybutosine-synthesizing protein 3 homolog	Tyw3	1	1	10.4	4.822	NaN	20.938	20.765	21.173	21.502	NaN	NaN	NaN	NaN		934
D3YVK6		Timm10b	1	1	10.8	1.6888	NaN	22.217	22.072	NaN	NaN	22.197	NaN	24.134	21.615		935
D3YVM8;O55102	Biogenesis of lysosome-related organelles complex 1 subunit 1	Bloc1s1	1	1	9.1	2.035	NaN	NaN	NaN	20.704	NaN	NaN	21.26	21.549	21.989		936
Q99LG0;D3YVU1;D6RHQ6	Ubiquitin carboxyl-terminal hydrolase 16;Ubiquitinyl hydrolase 1	Usp16	5	5	9	19.926	NaN	NaN	21.931	22.169	22.375	22.494	NaN	NaN	NaN		937
D3YVV1;Q8VEK0;Q8BHG3	Cell cycle control protein 50A	Tmem30a	6	6	14.6	23.881	25.237	24.248	24.985	24.353	24.224	23.886	26.139	25.595	25.493		938
Q8BXA1;D3YVW2;F6RUD1	Golgi integral membrane protein 4	Golim4	7	7	14.4	25.674	23.136	22.817	23.72	23.962	23.936	23.751	22.911	22.842	22.232		939
D3YVZ9;P58059	28S ribosomal protein S21, mitochondrial	Mrps21	1	1	29.5	5.661	21.889	21.682	22.06	22.535	22.619	22.343	21.822	21.966	21.862		940
D6RFN5;D3YW25;O70131	Ninjurin-1	Ninj1	2	2	29.1	4.4361	21.523	21.469	NaN	NaN	22.77	NaN	23.922	24.49	24.866		941
D3YW42;G3X927;Q8VC31	Coiled-coil domain-containing protein 9	Ccdc9	2	2	4.4	1.7499	21.128	NaN	NaN	NaN	NaN	NaN	NaN	21.228	21.456		942
D3YWB9;Q99P47	Contactin-associated protein-like 4	Cntnap4	1	1	0.9	-2	NaN	NaN	NaN	NaN	NaN	20.549	NaN	NaN	NaN	+	943
D3YWC2;D3Z6F1;Q9JM93	ADP-ribosylation factor-like protein 6-interacting protein 4	Arl6ip4	1	1	8	71.384	NaN	21.639	NaN	21.738	21.612	21.547	NaN	NaN	20.988		944
Q7TQI3;D3YWF6;D3Z7K0	Ubiquitin thioesterase OTUB1	Otub1	3	3	14.4	3.8396	20.874	21.676	NaN	23.309	22.607	24.144	NaN	21.904	NaN		945
D6RGM8;D3YWH4;D3Z6X7;Q9DBU0;D3YYW1;D3Z279	Transmembrane 9 superfamily member 1	Tm9sf1	3	3	8.4	6.3125	23.605	23.545	23.85	23.58	23.493	23.74	23.619	23.727	23.405		946
D3YWI4;E9Q1I6;F8WHT5;G3UVW1;P19258;A0A0J9YVC7	Protein Mpv17	Mpv17	2	2	21	2.4858	NaN	20.136	19.655	20.966	21.058	21.442	22.014	20.552	19.524		947
D3YWS8;Q8CBY3	Leukocyte receptor cluster member 8 homolog	Leng8	3	3	5	3.0204	20.441	20.39	20.917	19.83	19.674	20.093	19.943	19.824	20.013		948
D3YWT1;D3Z3N4		Hnrnph3	5	5	22.1	70.02	24.345	25.161	24.914	21.625	22.492	NaN	23.782	24.183	23.971		949
D3YWX2;E9Q803;F6YTL8;Q9R0I7	YLP motif-containing protein 1	Ylpm1	5	5	3.8	24.56	23.401	23.373	24.104	NaN	22.856	22.688	22.668	23.069	22.936		950
D3YWY6;D3Z5S0;E9Q0V4;P63030;D3Z786	Mitochondrial pyruvate carrier 1	Mpc1	2	2	18.8	1.9953	24.174	23.796	23.326	24.591	24.24	24.511	24.836	24.847	24.673		951
D3Z7P2;D3Z3Z2;D3YX08;D3Z0I8;Q3UBX0	Transmembrane protein 109	Tmem109	2	2	17.8	47.652	27.262	27.3	27.012	27.552	26.973	26.942	26.345	26.446	26.578		952
F6TCV0;D3YX28;D3YX27;Q9JIY5;F6XUR8;S4R1B3	Serine protease HTRA2, mitochondrial	Htra2	3	3	18.4	15.893	23.111	23.418	23.596	22.437	22.347	22.087	23.083	23.343	23.066		953
D3YX52;P58749	Transmembrane 6 superfamily member 1	Tm6sf1	4	4	14.3	7.0546	26.129	23.954	23.317	23.598	NaN	NaN	24.756	23.869	23.938		954
D3YXG2;Q9D997;Q9QZ08	N-acetyl-D-glucosamine kinase	Nagk	1	1	5.9	1.8478	NaN	NaN	20.502	21.015	20.877	NaN	NaN	22.04	21.463		955
D3YXH5;Q8BRQ9;Q925N0	Sideroflexin;Sideroflexin-5	Sfxn5	1	1	29.6	3.9374	NaN	NaN	NaN	NaN	NaN	NaN	NaN	NaN	NaN		956
S4R1M2;D3YXK2	Scaffold attachment factor B1	Safb	9	7	15.9	56.278	26.403	26.094	25.962	26.574	25.31	25.173	26.169	25.84	25.943		957
D3YXS8;Q9CZR3;M0QWR6;D3Z346;D3YY29	Mitochondrial import receptor subunit TOM40B	Tomm40l	2	2	10.9	1.4501	NaN	NaN	NaN	NaN	NaN	NaN	NaN	NaN	NaN		958
D3YXZ5;Q91WT8;Q91WT8-2;D3Z113	RNA-binding protein 47	Rbm47	5	5	17.7	9.375	21.969	22.17	22.296	NaN	NaN	21.744	22.745	22.845	22.675		959
F6T9K1;D3YY09;Q9D6N5;D3YYC2;G3UXH5	Dr1-associated corepressor	Drap1	2	2	11.5	3.3582	22.805	22.908	22.922	22.022	22.758	21.718	21.963	NaN	NaN		960
D3YY63;F7C386;E9PX91;F6TVX7;Q8BSF4;D3Z0X7;A0A0G2JEL6	Phosphatidylserine decarboxylase proenzyme;Phosphatidylserine decarboxylase alpha chain;Phosphatidylserine decarboxylase beta chain	Pisd;Gm20671	3	3	16	2.1116	21.122	NaN	21.585	20.723	21.147	21.294	NaN	20.819	NaN		961
D3YYA0;E9PU93;Q91X20;D6RI55;D6RET1	Set1/Ash2 histone methyltransferase complex subunit ASH2	Ash2l	3	3	12	17.279	21.913	21.702	21.993	21.605	21.066	21.737	NaN	21.858	21.416		962
D3YYD2;Q9D2L9	Protein FAM111A	Fam111a	1	1	2.3	40.18	NaN	NaN	NaN	NaN	22.431	22.135	NaN	NaN	NaN		963
D3YYD5;D3Z645;Q9QZ88;Q9QZ88-2	Vacuolar protein sorting-associated protein 29	Vps29	1	1	10.5	52.587	NaN	21.875	NaN	NaN	23.345	21.965	22.963	23.299	23.583		964
D3YYE1;D3Z7M9;O35381;F6UFG6;Q64G17;Q9EST5;Q9EST5-2	Acidic leucine-rich nuclear phosphoprotein 32 family member A;Putative acidic leucine-rich nuclear phosphoprotein 32 family member C	Anp32a;Anp32c	3	3	14.6	2.6815	24.424	23.52	23.299	23.1	23.517	24.052	24.351	22.596	21.189		965
D3YYK8;E9Q6X0;Q8R001-2;Q8R001;Q3TG90	Microtubule-associated protein RP/EB family member 2	Mapre2	3	3	18.5	6.5978	22.811	22.257	23.318	22.62	22.956	22.731	21.497	21.165	21.306		966
D3YYM6;D3Z1S8;Q91V55;P97461	40S ribosomal protein S5;40S ribosomal protein S5, N-terminally processed	Rps5	5	5	31.3	22.861	26.121	26.135	26.003	26.638	26.526	26.44	26.019	26.202	26.263		967
D3YYN7;Q6PIE5	Sodium/potassium-transporting ATPase subunit alpha-2	Atp1a2	14	2	17.5	1.8978	22.123	23.738	22.416	21.362	21.447	NaN	NaN	20.974	NaN		968
Q3UFN1;E9Q3B9;D3YYS6;O35678;O35678-2	Monoglyceride lipase	Mgll	4	4	17.1	7.0833	NaN	NaN	NaN	24.84	24.698	24.917	NaN	NaN	NaN		969
D3YYT0;P15116	Cadherin-2	Cdh2	3	3	8.5	4.3254	22.321	20.855	NaN	21.251	NaN	NaN	NaN	NaN	NaN		970
D3YYT1;Q922P9	Putative oxidoreductase GLYR1	Glyr1	8	8	23.4	97.35	25.916	25.926	25.857	24.988	24.813	24.792	24.419	24.972	24.974		971
D3YYW8;Q91V81	RNA-binding protein 42	Rbm42	4	4	15.1	5.6968	24.005	23.858	23.647	22.979	22.92	22.969	23.309	23.219	23.072		972
Q3TYK3;D3YZ00;E9PUH7;P70257-2;P70257-1;P70257	Nuclear factor 1;Nuclear factor 1 X-type	Nfix	1	1	8.7	2.3951	NaN	19.596	NaN	19.834	NaN	21.303	NaN	20.01	NaN		973
D3YZ08;O35144-2;O35144;E9QM06;F6VIR4	Telomeric repeat-binding factor 2	Terf2	5	5	12.6	10.759	21.982	23.128	22.317	21.619	NaN	21.796	22.027	20.081	21.8		974
D3YZ09;Q9CY66-3;Q9CY66-2;Q9CY66;F6SL78	H/ACA ribonucleoprotein complex subunit 1	Gar1	5	5	21.7	5.6745	26.151	26.134	26.145	25.482	25.656	25.87	25.476	25.857	25.624		975
D3YZ57;P39688-2;P39688;E9Q696;P06240	Non-specific protein-tyrosine kinase;Tyrosine-protein kinase Fyn	Fyn	6	3	19.1	4.9351	19.923	NaN	19.995	22.315	21.602	20.391	21.344	21.691	NaN		976
D3YZ61;Q9ES30	Complement C1q tumor necrosis factor-related protein 3	C1qtnf3	2	2	5.6	2.8573	21.338	NaN	NaN	NaN	NaN	NaN	21.378	NaN	NaN		977
D3YZ98;E9QLS6;Q6PF93-2;Q6PF93;E9Q824	Phosphatidylinositol 3-kinase;Phosphatidylinositol 3-kinase catalytic subunit type 3	Pik3c3	3	3	5	4.0066	20.097	20.451	NaN	NaN	NaN	NaN	20.178	20.81	22.231		978
E9Q4Q2;D3YZC9;D3YZD0;Q64213-2;Q64213-3;Q64213;D3YVH4;F8WHF9;D6RDB7	Splicing factor 1	Sf1	12	12	32.7	39.388	26.632	26.612	26.7	25.97	25.832	25.923	25.785	26.205	26.212		979
D3YZX8;P49962	Signal recognition particle 9 kDa protein	Srp9	2	2	30.2	1.3971	25.492	24.551	25.304	23.997	23.808	23.913	24.186	21.643	23.851		980
E9Q7G1;D3YZZ5		Tmed7	6	6	27.1	8.1549	27.101	26.886	26.706	26.234	25.841	26.054	25.976	25.967	26.063		981
D3Z041;P41216;D3Z457;D3YVF6;F6WNZ2;A0A1B0GRS8	Long-chain-fatty-acid--CoA ligase 1	Acsl1	16	14	27.8	145.93	27.392	27.348	27.448	28.082	28.147	28.046	27.26	27.313	27.293		982
D3Z065;Q8R087;Q8R087-2	Beta-1,4-galactosyltransferase 7;Xylosylprotein 4-beta-galactosyltransferase	B4galt7	3	3	12.7	2.6368	22.829	20.117	NaN	23.41	NaN	21.769	22.441	22.593	22.674		983
D3Z069;Q8K1N2;Q8K1N2-2;F6QU68	Pleckstrin homology-like domain family B member 2	Phldb2	5	5	6.5	3.0509	NaN	NaN	NaN	23.254	NaN	NaN	NaN	NaN	NaN		984
D3Z0A5;D3Z225;Q3U717;Q8BJZ3-2;Q8BJZ3	Protein lifeguard 3	Tmbim1	1	1	15.2	3.1141	21.77	22.259	NaN	23.962	23.804	24.265	23.514	24.007	23.565		985
D3Z0K9;D3Z7W0;Q9D7P6	Iron-sulfur cluster assembly enzyme ISCU, mitochondrial	Iscu	1	1	6.6	1.3437	NaN	23.111	NaN	23.008	NaN	NaN	22.916	23.361	23.492		986
Q9D9P1;D3Z0L4;Q9CRB9;S4R238;F6QFL0	MICOS complex subunit Mic19	Chchd3	7	7	38.9	142.18	26.994	26.918	26.76	26.977	26.829	26.723	27.004	27.011	27.094		987
D3Z0M2;D3Z191;Q80X71	Transmembrane protein 106B	Tmem106b	1	1	17.2	1.5119	20.686	NaN	NaN	NaN	20.786	20.406	21.387	22.129	NaN		988
D3Z0M9		Ddx23	17	17	24.5	102.63	27.239	27.263	27.451	27.154	27.313	27.191	27.119	27.112	27.227		989
D3Z0R8;Q8BGB2;F6ZVR4;D6RG81	Tetratricopeptide repeat protein 7A	Ttc7;Ttc7a	3	3	4.5	4.0428	NaN	NaN	NaN	NaN	21.851	22.147	21.912	23.189	22.79		990
Q62311;D3Z0T0;D3Z5H6	Transcription initiation factor TFIID subunit 6	Taf6	2	2	2.9	6.3271	21.462	21.582	21.726	NaN	NaN	NaN	20.762	20.951	20.59		991
D3Z0V2;Q9ES28-4;Q9ES28-3;Q9ES28-2;Q9ES28-7;Q9ES28;Q9ES28-6;Q9ES28-5	Rho guanine nucleotide exchange factor 7	Arhgef7	14	1	31	116.66	26.261	26.29	26.467	26.251	26.034	26.261	26.441	26.397	26.632		992
D3Z0Z6;D3Z136;Q8BHI7	Elongation of very long chain fatty acids protein;Elongation of very long chain fatty acids protein 5	Elovl5	1	1	18.3	9.6759	23.591	23.136	23.497	23.389	23.523	23.743	23.19	23.568	21.589		993
D3Z125;E9PUA7;D3Z7X7;F8WHQ1;Q62393-2;Q62393-3;Q62393;D3Z637;D3Z2U2	Tumor protein D52	Tpd52	7	7	54.2	55.18	25.018	25.02	25.262	24.9	24.954	25.073	24.876	24.725	24.66		994
D3Z183;Q8CBH5-2		Mfsd6	2	2	5.7	4.1563	NaN	NaN	NaN	NaN	NaN	NaN	21.863	NaN	22.335		995
D3Z197;D3Z357;Q6P2L6;Q6P2L6-2;Q6P2L6-4;A0A1B0GSG3;Q6P2L6-3	Histone-lysine N-methyltransferase;Histone-lysine N-methyltransferase NSD3	Whsc1l1	10	10	10.1	22.326	24.054	24.091	24.621	23.367	22.966	23.093	23.356	22.937	22.834		996
D3Z1H8;D3Z1H9;Q9JL62	Glycolipid transfer protein	Gltp	1	1	8.4	2.135	21.774	22.288	21.609	22.103	22.195	22.441	22.202	22.208	21.692		997
D3Z1J5;Q9ET54-3;Q9ET54-5;Q9ET54-4;Q9ET54-2;Q9ET54-6;Q9ET54	Palladin	Palld	2	2	11	2.9257	NaN	NaN	NaN	21.928	22.158	22.359	NaN	NaN	NaN		998
D3Z1N4;E9Q4Y5;F8VQD1;F6THL5;D3YYF2;E9Q7L3;D3Z1W6;E9Q7L2;Q8BSQ9-2;Q8BSQ9;D6RIL0;D6RI94;D3Z3R4	Protein polybromo-1	Pbrm1	8	8	6.1	9.6875	23.207	23.569	23.625	24.1	23.248	22.723	23.004	23.323	22.979		999
D3Z286		Tmppe	4	4	12.8	12.061	23.684	23.41	22.853	23.618	23.324	22.473	24.091	23.167	22.835		1000
D3Z2B4;Q9Z0U0-2;Q9Z0U0	Xenotropic and polytropic retrovirus receptor 1	Xpr1	2	2	6.2	10.723	NaN	NaN	NaN	NaN	NaN	22.221	22.234	NaN	NaN		1001
D3Z2E7;E9Q3L4		AI607873	7	4	14.2	11.959	23.435	23.809	23.799	22.982	23.478	23.497	23.666	24.013	23.307		1002
D3Z2E8;Q8VEC4	Calcium homeostasis modulator protein 2	Calhm2	1	1	2.8	1.715	19.085	NaN	NaN	NaN	NaN	NaN	21.566	21.347	21.679		1003
D3Z2R5		Sepn1	2	2	7.9	3.6727	NaN	23.666	23.065	22.185	23.443	23.196	22.617	22.483	22.815		1004
D3Z2T9;P11440;Q80YP0	Cyclin-dependent kinase 1	Cdk1	5	3	29.5	4.642	NaN	NaN	NaN	23.234	22.912	24.051	NaN	21.324	NaN		1005
D3Z2X5;D3Z7E6;Q61205	Platelet-activating factor acetylhydrolase IB subunit gamma	Pafah1b3	1	1	6.3	1.4842	NaN	NaN	NaN	NaN	NaN	NaN	NaN	NaN	NaN		1006
F6RCU2;D3Z3M7;D3Z2Z1;F8WIA1;Q922J3-2;Q922J3;Q8C0S5;F7CB97	CAP-Gly domain-containing linker protein 1	Clip1	4	4	4.8	2.8376	23.752	NaN	24.348	NaN	23.746	NaN	23.778	NaN	23.953		1007
D3Z315;O89079;F6YFR7;E9Q6I5;F6XIG5	Coatomer subunit epsilon	Cope	3	3	21.1	14.141	22.42	22.956	22.769	23.05	22.986	23.041	23.199	22.886	22.735		1008
G3XA39;D3Z3B4;E9Q7X0;Q3UXF4;Q99K73;Q9WU00-2;Q9WU00;D3YV66	Nuclear respiratory factor 1	Nrf1	2	2	4.7	2.6715	23.056	22.825	NaN	21.659	NaN	NaN	21.858	21.573	21.865		1009
D3Z3N1;F8WIA0;Q8BHA0	INO80 complex subunit C	Ino80c	1	1	9.7	1.7057	NaN	NaN	NaN	NaN	NaN	NaN	NaN	NaN	NaN		1010
D3Z3Q3;Q921U8-2;Q921U8;D3YVS1;Q921U8-4;Q921U8-3;D3Z525;D3YZ10	Smoothelin	Smtn	4	4	5.9	4.9568	NaN	25.691	25.718	NaN	NaN	NaN	NaN	NaN	NaN		1011
D3Z3Y1;D3Z4I0;D3YTQ6		Pigg	5	5	7	6.8442	23.996	23.624	24.026	22.954	22.719	23.178	22.762	22.516	22.089		1012
D3Z3Y4;Q921W2;P70318;A0A0U1RPD3;Q8CII5;G5E8L2;Q80ZW7;D3Z4H6;P52912;A0A0N4SVR8;A0A0N4SW78;A0A0U1RPE1;A0A0N4SUX1;D6RGU1;A0A0U1RPB0;D3YY02	Nucleolysin TIAR;Nucleolysin TIA-1	Tial1;Tia1	3	3	12.5	13.033	23.198	24.341	23.606	22.554	22.291	22.986	22.847	23.119	22.871		1013
Q99LD9;D3Z487;D3Z7J6	Translation initiation factor eIF-2B subunit beta	Eif2b2	4	4	15.1	31.866	23.142	23.292	23.457	24.074	24.025	24.434	24.265	24.62	24.36		1014
D3Z4A4;Q61171	Peroxiredoxin-2	Prdx2	5	5	41.1	79.185	25.234	25.557	25.339	25.961	25.957	26.063	25.427	25.26	25.412		1015
D3Z4B2;Q9CWZ7;A0A494BAE3;A0A494BA20;A0A494BBF5;A0A494BA49;A0A494BAX2	Gamma-soluble NSF attachment protein	Napg	7	7	25.8	10.867	23.311	23.481	23.748	24.224	24.195	24.018	23.701	24.139	24.309		1016
D3Z4D6;D3Z4C9;Q9CQY6	Ubiquinol-cytochrome-c reductase complex assembly factor 2	Uqcc2	2	2	29.9	47.365	22.082	21.836	22.351	21.552	21.909	22.099	22.065	22.085	22.002		1017
F6XWI6;D3Z6H3;D3Z4E5;Q9WUB4	Dynactin subunit 6	Dctn6	1	1	6.1	2.043	22.186	NaN	21.249	21.974	21.256	22.755	NaN	NaN	NaN		1018
D3Z7S0;D3Z4J5;Q9D1H7-2;Q9D1H7	Golgi to ER traffic protein 4 homolog	Get4	1	1	7.6	2.8488	NaN	NaN	20.234	20.277	20.963	20.536	NaN	NaN	NaN		1019
D6RII3;D3Z4J9;Q05BC3-2;Q05BC3;Q05BC3-3	Echinoderm microtubule-associated protein-like 1	Eml1	2	2	5.6	1.604	22.21	22.212	21.349	NaN	22.387	22.016	NaN	NaN	NaN		1020
D3Z4L9;Q61333;G3XA62;G3UWJ7;G3UXC6	Tumor necrosis factor alpha-induced protein 2	Tnfaip2	13	13	24	39.614	23.113	22.74	23.624	24.456	24.773	25.259	25.083	25.379	25.34		1021
D3Z568;Q9CQH3;F6Y6V5;D3YX99;D3Z6W9	NADH dehydrogenase [ubiquinone] 1 beta subcomplex subunit 5, mitochondrial	Ndufb5	3	3	21.8	8.7325	23.646	22.913	23.326	23.723	23.508	23.674	23.851	23.412	23.599		1022
D3Z591;Q91Z49-3;Q91Z49-2;Q91Z49	UAP56-interacting factor	Fyttd1	1	1	13.2	15.027	21.706	20.964	21.283	NaN	NaN	NaN	NaN	21.17	20.857		1023
D3Z5H3;Q9D8V7;D6RFV4;A0A494BAT3	Signal peptidase complex catalytic subunit SEC11C	Sec11c	6	6	25.2	88.621	25.836	25.555	25.782	25.925	25.598	25.937	25.363	25.278	25.151		1024
D3Z5I1;Q3UPF5;Q3UPF5-2;G3X9X5	Zinc finger CCCH-type antiviral protein 1	Zc3hav1	7	7	9.9	19.329	24.047	23.815	23.889	23.057	23.35	23.424	23.768	23.676	23.659		1025
D3Z5I9;Q9CXK9;F6Y0Q7;F6RNF9	RNA-binding protein 33	Rbm33	2	2	3.4	3.2494	21.838	21.796	21.727	NaN	NaN	21.113	20.658	21.356	20.682		1026
D3Z5K6;G3X8S1;Q9CQV7;Q9CQV7-3;Q9CQV7-2	Mitochondrial import inner membrane translocase subunit TIM14	Dnajc19	3	3	26.4	8.1785	22.905	23.001	23.335	23.385	23.277	23.554	23.078	23.408	23.986		1027
D3Z5N6;Q61103;F8WIP7;A0A494BBF7	Zinc finger protein ubi-d4	Dpf2	7	7	24.7	127.91	25.159	25.93	25.735	24.202	24.109	24.33	24.358	24.107	22.853		1028
Q8C6L5;D3Z5R0;F6ZBV6	Cyclic GMP-AMP synthase	Mb21d1	6	6	16.4	6.286	22.991	23.855	22.004	NaN	21.634	22.236	NaN	NaN	21.709		1029
D3Z5U5;Q9Z257;D3YYR5;Q9Z256;Q9JJX6-3;Q9JJX6;Q9JJX6-4;Q9JJX6-2;A0A0G2JEP2	P2X purinoceptor;P2X purinoceptor 4	P2rx4	8	8	28.1	75.687	26.281	26.267	26.216	26.28	26.047	26.07	28.394	28.125	28.095		1030
E9QNL8;E9Q5M7;D3Z627;P24063;D3YW95	Integrin alpha-L	Itgal	10	10	10.1	112.02	21.749	22.604	NaN	26.016	25.142	25.29	24.784	24.945	24.271		1031
D3Z636;Q91VM9;G8JL76;Q91VM9-2	Inorganic pyrophosphatase 2, mitochondrial	Ppa2	4	4	16.7	38.892	21.681	22.772	21.844	NaN	21.435	22.667	22.993	23.178	22.954		1032
D3Z656;Q8CHC4;E9Q7S0;F7BQW7;A0A338P6C7;D3Z1M7;F7CD11;F6VSS8;A0A338P6V7;F6XIX0	Synaptojanin-1	Synj1	9	9	9	13.222	23.178	23.642	23.57	23.147	23.196	23.145	22.749	22.932	23.198		1033
D3Z687;Q9DCT6-2;Q9DCT6;F8WH46;F6XN97;A2CF80;A2CF83;Q9DCT6-4;Q9DCT6-3;F6S0D5;H3BJI0	Chromatin complexes subunit BAP18	0610010K14Rik;Bap18	4	4	30.9	2.9615	22.733	23.389	24.516	22.139	22.018	22.658	23.168	22.548	22.618		1034
D3Z6C9;Q8BJ48	N-acetylglucosamine-1-phosphodiester alpha-N-acetylglucosaminidase	Nagpa	2	2	6.4	106.39	NaN	22.856	23.221	22.949	22.889	22.81	NaN	23.443	23.709		1035
D3Z6I4;Q921W4;A0A338P785;D3YU21;F7BGV1;D3YZD6;Q921W4-2	Quinone oxidoreductase-like protein 1	Cryzl1	2	2	9.3	5.9952	21.693	21.955	21.866	21.063	21.351	20.86	21.439	20.873	21.007		1036
P35922-3;P35922-2;Q6AXB7;E9QNF5;D3Z6U8;P35922-9;P35922-8;P35922;E9QAT0;P35922-7;E9QAS9;E9QAS8;P35922-10;P35922-6;P35922-12;P35922-4;P35922-5;P35922-11	Fragile X mental retardation protein 1 homolog	Fmr1	5	3	12.4	6.5593	21.993	22.167	22.464	21.7	NaN	22.879	21.918	23.183	22.786		1037
D3Z6W7;Q3UHH8;Q3UHH8-2	Glucoside xylosyltransferase 1	Gxylt1	3	3	7.8	2.9842	23.32	22.941	23.122	22.376	21.746	21.796	22.067	21.848	21.832		1038
D3Z6Z7;Q8C2K5;Q8C2K5-2;A0A0R4J1U7	RAS protein activator like-3	Rasal3	3	3	3.8	3.2794	NaN	NaN	NaN	NaN	NaN	21.183	NaN	NaN	NaN		1039
D3Z700;F6YA33;E9Q6K1;O08811	TFIIH basal transcription factor complex helicase XPD subunit	Ercc2	1	1	3.7	1.8501	NaN	NaN	NaN	NaN	NaN	NaN	NaN	NaN	NaN		1040
D3Z780;Q61749;Q61749-2;A0A0J9YTQ7;F7CPG6	Translation initiation factor eIF-2B subunit delta	Eif2b4	4	4	10.1	73.673	23.836	24.049	22.916	23.991	24.104	24.005	24.181	24.469	24.665		1041
G3UZX6;H7BWX9;D3Z794;G3UZ60;G3UWI9;G3UWX9;G3UZA7;P61957;Q9Z172-2;Q9Z172	Small ubiquitin-related modifier;Small ubiquitin-related modifier 2;Small ubiquitin-related modifier 3	Sumo3;Sumo2	1	1	25.5	23.695	23.539	24.716	24.987	24.792	NaN	NaN	24.57	NaN	24.067		1042
D3Z7C0;Q9Z2Q5	39S ribosomal protein L40, mitochondrial	Mrpl40	3	3	19.1	5.0847	22.781	22.968	23.093	22.954	23.218	23.244	22.804	24.068	23.55		1043
F8WI56;D3Z7D3;Q8BWT5;A0A1Y7VMZ0	Disco-interacting protein 2 homolog A	Dip2a	6	5	5.7	5.1471	NaN	NaN	NaN	24.996	23.822	23.875	23.141	22.148	23.659		1044
Q3UU56;D3Z7I0;Q8BL74;D3YY96;A0A0J9YUJ3;D3Z2L1	General transcription factor 3C polypeptide 2	Gm29609;Gtf3c2	2	2	2.5	4.2334	21.06	21.08	21.299	NaN	NaN	20.925	NaN	NaN	NaN		1045
Q9CPT5;D3Z7M5;D6RDE0	Nucleolar protein 16	Nop16	4	4	24.2	70.041	24.662	24.352	24.952	24.12	24.147	23.62	NaN	22.593	23.259		1046
D3Z7P3;D3Z7P4;F6U529;F7B327	Glutaminase kidney isoform, mitochondrial	Gls	16	3	35.5	231.25	26.604	26.678	26.55	26.889	27.12	27.186	27.456	27.407	27.536		1047
D3Z7P3-2;F6RDM4	Glutaminase kidney isoform, mitochondrial	Gls	15	2	36.5	60.586	23.594	23.503	23.653	24.049	23.992	23.912	23.659	24.07	23.857		1048
D3Z7R6;Q08093	Calponin;Calponin-2	Cnn2	1	1	6.4	1.993	NaN	NaN	21.356	21.62	21.433	21.231	NaN	NaN	NaN		1049
D3Z7R7;Q3TBD2-2;Q3TBD2-3;Q3TBD2-4	Minor histocompatibility protein HA-1	Hmha1	20	1	21.2	1.4999	NaN	NaN	NaN	NaN	NaN	NaN	NaN	NaN	NaN		1050
F8WIH0;D3Z7V3;H7BX64;Q3URD3-2;Q3URD3;F6UV57;F6YCM8;Q3URD3-5;Q3URD3-4;Q3URD3-3;F6WY34	Sarcolemmal membrane-associated protein	Slmap	9	9	13.8	32.549	25.299	25.188	25.25	23.362	23.258	24.351	23.939	23.236	23.574		1051
G3X922;D4AFX7;A0A1L1STR9;A0A087WRC9;A0A087WS25		Dnajc13	39	39	22.3	323.31	26.996	26.964	27.135	26.806	26.772	26.957	27.716	27.771	27.875		1052
Q7TSQ8;D6RD07;D3Z443	Pyruvate dehydrogenase phosphatase regulatory subunit, mitochondrial	Pdpr	2	2	3	3.5215	NaN	NaN	NaN	20.952	NaN	21.136	NaN	22.019	21.969		1053
D6RDQ7;E9Q6L8;E9Q6Y9;Q80X66	BTB/POZ domain-containing protein 10	Btbd10	1	1	4.5	1.7012	NaN	NaN	NaN	NaN	21.203	23.022	NaN	NaN	NaN		1054
D6RE20;Q8CET7;Q80TA1	Ethanolaminephosphotransferase 1	Ept1	1	1	24.2	5.0348	22.266	NaN	NaN	22.499	22.861	22.6	21.787	NaN	22.647		1055
D6RE34;Q3U466		Cln6	1	1	42.5	21.452	22.862	22.622	22.811	22.404	22.347	22.608	23.129	23.457	23.788		1056
D6RET6;Q9DBM1	G patch domain-containing protein 1	Gpatch1	2	2	3.6	1.395	20.571	NaN	20.258	20.124	21.214	21.083	20.458	NaN	20.186		1057
F6WM75;D6RG69;Q9D162-3;Q9D162;Q9D162-2	Coiled-coil domain-containing protein 167	Ccdc167	2	2	52	29.922	23.271	22.983	23.319	23.34	23.311	24.407	22.799	23.171	23.005		1058
D6RH62;F8WHP5;E9QQ38;F8WIJ5		Ddhd1	1	1	3.1	1.675	NaN	NaN	NaN	21.822	21.432	NaN	NaN	NaN	NaN		1059
Q6NVF2;D6RH77;Q9Z280-2;Q9Z280;F6WKY8;F6QJR6;D3Z2V2	Phospholipase D1	Pld1	9	9	12.4	88.993	22.74	22.32	NaN	24.602	24.607	24.236	25.726	25.376	25.748		1060
D6RI20;Q9CR20	Immediate early response 3-interacting protein 1	Hdhd2;Ier3ip1	2	2	18.4	22.174	21.831	21.443	21.645	21.762	23.029	22.296	24.1	22.565	22.164		1061
D6RI31;Q8BFQ6	Disrupted in renal carcinoma protein 2 homolog	Dirc2	1	1	13	11.638	NaN	NaN	20.715	23.198	22.945	23.305	22.952	23.172	22.95		1062
D6RJ45;Q3U481	Major facilitator superfamily domain-containing protein 12	Mfsd12	1	1	9.8	2.1558	20.214	20.517	NaN	20.007	NaN	22.347	22.089	22.281	22.308		1063
E0CYW7;E0CXA0;P51859	Hepatoma-derived growth factor	Hdgf	2	2	20.2	16.025	22.538	23.242	23.686	NaN	21.893	NaN	NaN	21.94	NaN		1064
E0CXB9;Q61301-2;Q61301-3;Q61301;Q8BS72	Catenin alpha-2	Ctnna2	4	1	5.9	3.2353	23.451	23.358	23.891	23.587	23.63	23.985	NaN	NaN	NaN		1065
E0CXC7;Q8CIF6;Q8CIF6-2	SID1 transmembrane family member 2	Sidt2	1	1	1.8	1.7989	NaN	19.799	20.351	21.657	21.672	21.704	22.646	22.869	22.229		1066
E0CXV5;O70422;E0CY64;E0CYM3;E0CYK8	General transcription factor IIH subunit 4	Gtf2h4	3	3	25.6	4.9941	20.546	20.612	NaN	20.934	NaN	NaN	19.704	NaN	NaN		1067
E0CY81;Q62511	E3 ubiquitin-protein ligase ZFP91	Zfp91	1	1	2.6	1.6763	NaN	NaN	NaN	NaN	NaN	NaN	NaN	NaN	NaN		1068
E0CYB9;Q6PCP5-3;Q6PCP5;F7CTF8;E0CYI3;Q6PCP5-4;F7BC60	Mitochondrial fission factor	Mff	7	1	42.1	19.712	25.593	24.927	24.425	23.74	23.47	23.825	24.625	24.729	24.459		1069
E0CYG4;Q9D9B4	Leucine-rich repeat-containing protein C10orf11 homolog	1700112E06Rik	1	1	16.1	1.4397	NaN	NaN	NaN	NaN	NaN	NaN	NaN	NaN	NaN		1070
E0CYH0;Q9ER69;E0CZF5;A0A3B2W4D2;F7CCI4;Q9ER69-2	Pre-mRNA-splicing regulator WTAP	Wtap	4	4	14.1	37.283	23.24	23.324	23.067	22.715	22.951	22.202	22.542	22.173	NaN		1071
E0CYM1;E0CYH7;Q6P6L0-3;Q6P6L0	Filamin A-interacting protein 1-like	Filip1l	1	1	1.5	2.4761	NaN	NaN	NaN	NaN	21.264	21.455	NaN	NaN	NaN		1072
E0CYQ6;Q923C7;Q9QZ15;E0CY25	C-type lectin domain family 4 member A	Clec4a2;Clec4a	2	2	39.2	2.8678	23.411	24.032	NaN	22.413	23.373	23.167	24.164	23.423	23.608		1073
F7D432;E9PWE0;E0CYV0;P23506;P23506-2;F6TXE3	Protein-L-isoaspartate O-methyltransferase;Protein-L-isoaspartate(D-aspartate) O-methyltransferase	Pcmt1	3	3	23.2	6.2346	23.193	23.508	23.395	22.279	23.077	23.293	NaN	NaN	21.978		1074
E0CYV4;Q8BIB9;Q9D291	Desumoylating isopeptidase 2	Desi2	1	1	12.6	1.9794	NaN	NaN	NaN	NaN	NaN	NaN	NaN	NaN	NaN		1075
E0CZ22;D3Z624		Mroh1	7	7	4.9	7.3013	22.697	NaN	23.252	23.49	23.272	23.964	22.868	23.303	23.056		1076
E0CZ26		Kctd18	2	2	4.7	2.3873	NaN	NaN	NaN	23.217	23.594	23.305	23.776	NaN	24.368		1077
E9Q6P2;G3X8U7;E0CZ78;P63328-2;P63328;P48453-2;P48453	Serine/threonine-protein phosphatase;Serine/threonine-protein phosphatase 2B catalytic subunit alpha isoform;Serine/threonine-protein phosphatase 2B catalytic subunit beta isoform	Ppp3cb;Ppp3ca	1	1	2.4	2.1941	NaN	NaN	NaN	NaN	22.422	22.716	22.507	21.348	NaN		1078
E0CZ90;G3X9V0;P97372	Proteasome activator complex subunit 2	Psme2	3	3	30.3	23.272	24.018	23.36	23.521	24.387	24.397	23.931	NaN	23.6	23.063		1079
E9PUQ9;F7AC58;E2JF22;F6PYU5;F6QY99	Piezo-type mechanosensitive ion channel component;Piezo-type mechanosensitive ion channel component 1	Piezo1	10	10	6.8	22.155	22.735	23.068	22.555	23.3	23.586	23.668	22.66	22.567	22.893		1080
F6U8X4;F6U6U5;F6S7W6;E9PU87;Q6P4S6-2;Q6P4S6	Serine/threonine-protein kinase SIK3	Sik3	1	1	3.2	1.4215	NaN	21.251	NaN	NaN	NaN	NaN	NaN	NaN	NaN		1081
E9PUA5;Q9QWT9-3;Q9QWT9-2;Q9QWT9;G3UX22;G3UXN2	Kinesin-like protein;Kinesin-like protein KIFC1	Kifc5b;Kifc1	3	3	5.8	4.5043	NaN	NaN	NaN	22.605	23.078	22.234	20.98	NaN	NaN		1082
E9PUC2;Q9CZW4	Long-chain-fatty-acid--CoA ligase 3	Acsl3	3	2	8.6	4.8996	21.52	21.139	21.227	21.88	21.215	20.78	21.244	21.628	21.146		1083
E9PUD2;Q8K1M6-3;Q8K1M6-2;Q8K1M6;A0A2U3TZ67;Q8K1M6-5;Q8K1M6-4	Dynamin-1-like protein	Dnm1l	2	2	3.2	4.7695	21.46	21.201	21.54	21.328	21.356	NaN	21.527	21.312	21.281		1084
E9PUF7;Q61210-5;Q61210-2;Q61210;F6ZN61;Q61210-3;Q61210-4;A0A0U1RPN7;A0A0U1RPP2	Rho guanine nucleotide exchange factor 1	Arhgef1	10	10	14.9	32.964	24.222	23.659	22.93	24.595	24.779	24.679	26.168	24.674	25.024		1085
E9PUI7;E9QK36		Wdr62	1	1	1.7	-2	21.318	21.589	NaN	22.309	NaN	21.991	21.573	NaN	NaN	+	1086
Z4YJU8;E9PUQ5;Q921M4-2;Q921M4;A2AN46;A2AN48;A2AN45;A2AN42	Golgin subfamily A member 2	Golga2	27	27	43.1	160.33	27.287	27.464	27.176	27.004	27.177	26.945	25.752	26.372	26.259		1087
E9PUQ8	Diacylglycerol kinase	Dgkd	4	4	6.1	3.2592	21.262	21.695	21.249	21.074	NaN	20.703	20.282	20.506	20.531		1088
E9Q1M6;E9PUR0;F7C545;F7DE17		Ankhd1	14	9	9.5	107.73	24.632	24.698	24.753	24.958	24.896	24.805	24.262	24.691	24.366		1089
M0QWF2;E9PUZ0		Apol11b	2	2	32.9	-2	NaN	NaN	NaN	NaN	23.407	NaN	NaN	NaN	NaN	+	1090
E9Q6Z0;E9PV12;G3X914;Q9D5V5	Cullin-5	Cul5	2	2	3.8	8.8684	20.906	20.744	21.038	20.452	20.579	NaN	20.46	19.97	20.87		1091
Q505F5;E9PV22;F6Z4L9	Leucine-rich repeat-containing protein 47	Lrrc47	14	14	33.7	44.312	26.981	27.164	27.219	27.1	27.126	27.085	26.599	26.818	26.755		1092
E9PXV7;E9PV41;O08808;F6XC54;D3Z074	Protein diaphanous homolog 1	Diap1;Diaph1	22	22	19	46.52	27.672	27.805	27.644	28.316	28.455	28.531	27.459	27.557	27.511		1093
E9PV48;Q64345	Interferon-induced protein with tetratricopeptide repeats 3	I830012O16Rik;Ifit3	5	5	13.2	7.924	23.501	23.722	23.969	NaN	NaN	NaN	NaN	NaN	NaN		1094
E9PW38;E9PV86		Mctp1	1	1	2.3	1.8932	19.443	19.629	19.848	NaN	19.577	NaN	NaN	19.833	20.594		1095
E9PV91;Q3TNX8;Q8BNJ2	A disintegrin and metalloproteinase with thrombospondin motifs 4	Adamts4	6	6	19.4	9.4829	23.899	24.695	23.984	22.65	21.916	NaN	NaN	NaN	NaN		1096
E9PVA2;Q9DB85	Ribosomal RNA-processing protein 8	Rrp8	1	1	3	2.0312	NaN	NaN	NaN	NaN	NaN	NaN	NaN	NaN	NaN		1097
E9PVA6;F7BIK4;Q80XR8;J3QK07;D3Z1I2;F6U8T2;F6SLJ2;F6WV69;D3Z409		Git2	18	5	37.2	95.682	26.752	26.577	26.672	26.151	26.459	26.231	26.366	26.56	26.578		1098
E9PVA8		Gcn1l1	9	9	5.1	17.698	22.555	22.725	22.926	23.555	23.351	23.902	22.251	22.271	22.518		1099
E9PVB5;A2AFY7;E9PVB5-2;A2AGG1	Tetratricopeptide repeat protein 17	Ttc17	4	4	6.1	3.966	21.85	22.384	21.735	21.07	NaN	NaN	NaN	20.997	21.38		1100
E9PVC5;E9PVC6;E9Q9E1;Q6NZJ6;A0A0J9YUS5;Q6NZJ6-2;E9Q770;A0A0J9YVC1;A0A0J9YUC1;A0A338P7C5;A0A0J9YUL1;D3Z439;A0A0J9YU44;A0A0J9YTV0;D3YWY7;D3YWM1	Eukaryotic translation initiation factor 4 gamma 1	Eif4g1	35	34	25.6	153.64	28.185	28.239	28.167	27.65	27.864	28.11	27.21	27.414	27.411		1101
E9PVN6;Q9D6K5-2;Q9D6K5;Q9D6K5-4;Q9D6K5-3;E9PVQ9	Synaptojanin-2-binding protein	Gm20498;Synj2bp	5	5	41.8	70.577	25.414	25.808	25.382	24.662	25.256	25.13	25.015	25.263	24.949		1102
E9Q175;E9Q3L1;E9PVU0;E9Q174;V9GXM4;V9GX76;Q64331	Unconventional myosin-VI	Myo6	7	7	7.4	33.409	21.674	20.583	20.576	23.954	22.518	23.619	21.636	NaN	NaN		1103
E9PVX6;E9PVX6-2		Mki67	45	45	23.3	299.83	24.99	21.154	NaN	27.633	27.777	26.725	25.175	25.291	26.171		1104
E9PW09;Q8BH88	DEP domain-containing protein 1B	Depdc1b	1	1	2.4	-2	NaN	NaN	NaN	NaN	NaN	NaN	NaN	NaN	NaN	+	1105
E9PW15;Q80U70	Polycomb protein Suz12	Suz12	6	6	18.7	7.2411	NaN	NaN	22.245	22.06	22.442	21.843	NaN	NaN	NaN		1106
E9PW20;Q9CY57-5;Q9CY57-4;Q9CY57-3;Q9CY57-2;Q9CY57;D3YZA1;D3Z7T7	Chromatin target of PRMT1 protein	Chtop	4	4	30.5	36.427	26.117	26.062	26.081	24.944	25.104	25.248	25.833	26.164	26.176		1107
E9Q4G7;E9PWB2;Q8BK63;H7BXB1;E9Q3W1;Q8BK63-2;E9Q2U6;F6YBC9	Casein kinase I isoform alpha	Csnk1a1	9	9	33.6	44.493	26.455	26.382	26.525	26.632	26.509	26.667	25.646	25.646	26.084		1108
E9PWD3;Q3UUW5;Q61458	Cyclin-H	Ccnh	1	1	5.6	1.8104	NaN	NaN	NaN	NaN	NaN	NaN	NaN	NaN	NaN		1109
E9PWE8;Q3TT92;Q62188	Dihydropyrimidinase-related protein 3	Dpysl3	6	3	14.3	10.794	NaN	NaN	NaN	22.326	22.076	22.827	NaN	NaN	NaN		1110
E9PWG6		Ncapg	12	12	16	49.416	19.384	NaN	NaN	25.964	25.596	25.759	22.937	23.618	21.843		1111
F6SX36;Q3TNW3;E9PWL0;P15533	Tripartite motif-containing protein 30A	Trim30d;Trim30a	2	2	16	2.031	22.16	21.659	22.483	NaN	NaN	NaN	NaN	NaN	NaN		1112
E9PWQ3;D3YWD1		Col6a3	39	1	16.3	323.31	24.307	22.754	23.787	27.54	27.954	27.582	23.78	23.54	23.646		1113
G3UZI3;E9PWV3;Q505N6;F6RQA2;F6Q8A4;P18653	Ribosomal protein S6 kinase;Ribosomal protein S6 kinase alpha-1	Rps6ka1	4	1	8	3.1749	NaN	NaN	21.51	21.194	NaN	21.605	NaN	NaN	21.425		1114
E9PWW9		Rsf1	1	1	1.1	1.6864	NaN	NaN	NaN	NaN	NaN	NaN	NaN	NaN	NaN		1115
Q8C0C7;E9PWY9;D6RIJ2	Phenylalanine--tRNA ligase alpha subunit	Farsa	6	6	20.1	10.921	23.793	23.492	23.034	23.848	23.972	23.842	23.857	23.08	22.977		1116
E9PX07;Q641K1-5;Q641K1-4;Q641K1-3;Q641K1-2;Q641K1;E9PXA7;E9Q2R5;E9Q352;E9Q878;Q8C1R2;E9Q3T5;F6ZCF0	Cytosolic carboxypeptidase 1	Agtpbp1	3	3	11.1	4.4388	20.909	21.014	20.972	21.375	20.006	20.906	20.055	20.431	20.332		1117
E9PX59;Q69Z37	Sterile alpha motif domain-containing protein 9-like	Samd9l	3	3	3.3	2.8539	21.879	21.484	21.891	21.72	21.248	21.949	NaN	20.461	21.292		1118
E9PX70;Q60847-2;Q60847-5;Q60847;Q60847-4;Q60847-3;F6WIM8	Collagen alpha-1(XII) chain	Col12a1	28	28	15.2	69.24	19.927	20.076	NaN	26.831	25.437	26.978	19.952	20.112	19.934		1119
E9PX94;Q8K1A6	Coiled-coil and C2 domain-containing protein 1A	Cc2d1a	6	6	10.9	20.033	24.066	23.666	24.308	23.488	23.393	24.051	23.211	23.978	23.486		1120
E9PXB0;E9QAC9;Q8K1N1	Calcium-independent phospholipase A2-gamma	Pnpla8	3	3	7.7	7.9644	21.879	22.108	22.029	22.815	22.388	22.194	22.376	22.318	22.153		1121
E9PXB9;Z4YN86;Q9CQ85	Mitochondrial import inner membrane translocase subunit Tim22	Timm22	1	1	16.7	1.5501	22.612	NaN	NaN	NaN	NaN	23.082	22.398	23.517	NaN		1122
E9Q0D4;E9PXF8-2;E9PXF8;F6QG63;F6QZ02;F7BBM8;F6ZDC5;E9Q372		Sbf2	11	10	9	16.791	24.08	23.76	23.948	22.419	21.574	23.437	24.117	24.628	23.861		1123
E9PXG9;Q8CCB4;E9PYD3;Q8CCB4-2;E9PWD1	Vacuolar protein sorting-associated protein 53 homolog	Vps53	7	7	13	11.723	22.152	22.996	22.779	23.238	22.732	23.405	22.484	23.201	22.76		1124
P27870;E9PXI0;Q8VDU4	Proto-oncogene vav	Vav1	12	11	17.2	36.756	26.153	25.997	26.079	25.875	26.09	26.279	24.958	25.336	25.443		1125
Q91W90;E9PXX7;A0A0R4J1Y7	Thioredoxin domain-containing protein 5	Txndc5	9	9	32.6	25.799	26.023	26.081	25.927	25.663	25.792	25.668	26.152	26.329	26.445		1126
E9PY16		Adap1	7	6	20.9	13.762	24.45	24.546	24.778	23.791	23.229	23.712	24	24.54	24.183		1127
E9PY39;B7ZBY7;Q9CZY3;Q9D2M8-2;Q9CZY3-2;Q9D2M8;B7ZBY6;B2KF55;A6X925		Gm20431	9	4	28.8	15.579	25.072	24.227	24.864	25.201	25.298	25.467	24.611	24.664	25.132		1128
E9PY48;Q8BSP2-3;Q8BSP2;Q8BSP2-2	Condensin-2 complex subunit H2	Ncaph2	1	1	3	7.2926	NaN	NaN	NaN	NaN	NaN	NaN	NaN	NaN	20.687		1129
E9PY58;Q8CCN6;Q60649	Caseinolytic peptidase B protein homolog	Clpb	2	2	3.4	3.8426	21.392	NaN	21.46	21.539	NaN	22.278	21.649	21.491	21.229		1130
E9PY85;Q99L28;G3UW80;G3UZF1	Probable ribosome biogenesis protein RLP24	Rsl24d1;Gm20509	2	2	16.5	2.4564	24.215	NaN	NaN	23.204	22.942	23.279	NaN	22.68	NaN		1131
E9PYB0		Ahnak2	17	7	46.4	77.709	22.359	22.789	21.293	26.442	26.367	25.276	23.979	24.156	24.126		1132
F7C090;E9PYD6;O88597	Beclin-1	Becn1	1	1	6	1.3618	NaN	NaN	NaN	NaN	NaN	NaN	NaN	NaN	NaN		1133
E9PYF0;E9QAX0;Q9D1C9	Ribosomal RNA-processing protein 7 homolog A	Rrp7a	1	1	12.4	1.8778	NaN	24.223	23.834	NaN	NaN	22.205	NaN	NaN	22.608		1134
E9PYF1;Q8VCT3	Aminopeptidase B	Rnpep	2	2	3.8	1.6525	NaN	NaN	20.326	NaN	20.597	NaN	NaN	21.234	NaN		1135
E9PYG5;Q9ERD8	Gamma-parvin	Parvg	1	1	3.9	1.7028	NaN	NaN	NaN	22.17	21.047	21.634	NaN	NaN	NaN		1136
E9PYG6;A0A286YDU0		Rasa1	8	8	11.3	24.784	23.423	23.495	24.057	23.28	23.344	23.341	22.23	22.421	22.393		1137
E9PYH2;Q91V12-2;Q91V12-4;Q91V12;Q91V12-3	Cytosolic acyl coenzyme A thioester hydrolase	Acot7	7	7	25.3	12.225	22.98	23.25	23.336	22.824	23.091	23.363	NaN	21.892	NaN		1138
E9PYH6;A0A0U1RNP2;D3YX07;D3YUD4	Histone-lysine N-methyltransferase	Setd1a	5	5	4.5	6.2217	NaN	21.53	20.99	NaN	21.429	21.033	NaN	20.801	NaN		1139
E9PYI8;Q9JMA1	Ubiquitin carboxyl-terminal hydrolase;Ubiquitin carboxyl-terminal hydrolase 14	Usp14	6	6	19.2	15.939	NaN	NaN	NaN	23.369	23.065	23.093	NaN	NaN	22.451		1140
E9PYK3		Parp4	1	1	0.6	-2	NaN	NaN	NaN	NaN	NaN	NaN	NaN	NaN	NaN	+	1141
E9PYL2		Prr12	2	2	1.6	1.522	20.869	21.233	21.042	NaN	NaN	NaN	NaN	NaN	NaN		1142
E9PYN1;Q8R5M8-7;Q8R5M8-6;Q8R5M8-4;Q8R5M8-3;Q8R5M8-2;Q8R5M8	Cell adhesion molecule 1	Cadm1	1	1	5.5	2.0734	21.079	NaN	NaN	NaN	NaN	21.334	NaN	NaN	NaN		1143
E9PYP8;Q9WVJ5	Beta-crystallin B1;Beta-crystallin B1B	Crybb1	4	4	28	3.6389	22.924	23.181	23.123	22.772	22.493	22.863	22.865	23.067	23.18		1144
E9PYT3;Q91YH5;Q91YH5-2;A0A494BAX8;A0A494BAU1;A0A494BAW9;A0A494B9P1	Atlastin-3	Atl3	14	13	35.8	235.55	28.109	27.975	28.072	27.851	27.737	27.534	27.905	27.966	28.008		1145
E9PZ00;Q8BFQ1;K3W4L3;J3QPG5;Q61207	Prosaposin	Psap	5	5	10	9.6402	24.859	25.533	25.26	26.341	26.381	26.5	25.975	25.942	25.929		1146
E9PZ06;Q62273	Sulfate transporter	Slc26a2	2	2	13.3	2.0605	19.895	20.454	NaN	NaN	20.185	19.833	20.01	20.931	20.243		1147
E9PZ16;B1B0C7;A0A571BD72		Hspg2	43	5	15.1	206.89	28.272	28.289	28.241	28.71	28.705	28.838	NaN	NaN	NaN		1148
E9PZ43;A0A0G2JDN7;P27546-4;A0A0G2JG35;A0A0G2JFK3;A0A0G2JDY5;A0A0G2JE57	Microtubule-associated protein;Microtubule-associated protein 4	Map4	21	1	26.4	9.3943	22.327	NaN	22.203	22.515	21.466	NaN	NaN	NaN	NaN		1149
E9PZD2;Q3TN34	MICAL-like protein 2	Micall2	2	2	3	1.6445	NaN	NaN	NaN	NaN	NaN	NaN	NaN	NaN	NaN		1150
G3X9T8;G3X8Q5;E9PZD8;Q61147	Ceruloplasmin	Cp	3	3	4.5	4.9998	21.476	21.718	21.36	21.929	22.289	20.932	NaN	NaN	NaN		1151
E9PZF0;Q01768	Nucleoside diphosphate kinase;Nucleoside diphosphate kinase B	Gm20390;Nme2	6	1	43.8	8.0717	23.63	23.28	23.424	24.31	24.722	24.282	23.916	23.997	24.271		1152
E9Q5H2;E9PZF5;P97822-2;P97822	Acidic leucine-rich nuclear phosphoprotein 32 family member E	Anp32e	1	1	13.1	2.5536	21.474	22.012	NaN	NaN	NaN	21.4	20.396	NaN	21.038		1153
E9PZI9;Q05D16;E9QMY1;Q80VX2;O54901	OX-2 membrane glycoprotein	Cd200	2	2	17.8	3.9133	23.717	23.928	NaN	25.027	25.486	25.046	NaN	NaN	NaN		1154
E9PZJ8;E9PZJ8-2;A0A1W2P6I6	Activating signal cointegrator 1 complex subunit 3	Ascc3	21	21	12.5	38.942	25.791	26.046	26.156	25.205	25.745	25.626	24.838	23.885	24.282		1155
Q8BXL7;E9PZK7;Q80SX7	ADP-ribosylation factor-related protein 1	Arfrp1	2	2	16.9	7.5603	22.046	22.164	22.033	21.874	21.752	21.913	20.69	21.002	21.022		1156
G3X9F7;E9PZQ1		Ddx60	2	2	1.1	2.8416	NaN	19.803	21.556	NaN	NaN	NaN	NaN	NaN	NaN		1157
E9PZS8;Q61387	Cytochrome c oxidase subunit 7A-related protein, mitochondrial	Cox7a2l	1	1	23.9	8.6349	22.665	22.369	22.878	21.848	22.021	22.346	21.625	21.796	21.613		1158
E9Q027;Q8C5L3-3;Q8C5L3-2;Q8C5L3;E9Q8D5	CCR4-NOT transcription complex subunit 2	Cnot2	5	5	18.2	15.02	NaN	NaN	NaN	21.358	21.677	21.791	NaN	20.619	NaN		1159
E9Q9Q7;E9Q9D1;E9Q9D2;E9Q030;E9Q9C7;E9Q9C0;E9Q9C1;E9Q9C2;E9QK41;Q8K4G5-3;Q8K4G5-2;Q8K4G5;E9Q9C4;Q8K4G5-4	Actin-binding LIM protein 1	Ablim1	5	5	20.8	16.462	23.263	23.085	23.335	21.591	NaN	21.488	NaN	NaN	NaN		1160
E9Q039;Q11011;E9Q6F4;F6QYF8	Puromycin-sensitive aminopeptidase	Npepps	3	3	6.5	2.752	21.769	22.167	21.545	NaN	NaN	NaN	22.09	21.917	21.787		1161
E9Q0H6;P51880	Fatty acid-binding protein, brain	Fabp7	2	2	16	2.154	NaN	NaN	NaN	NaN	NaN	NaN	24.103	23.905	24.304		1162
F8WGN6;E9Q0J5;Q9QXL2-3;Q9QXL2-2;Q9QXL2-4;Q9QXL2;A0A2R8VJN0;F8VQE2;E9Q0A4;Q9QXL1	Kinesin-like protein;Kinesin-like protein KIF21A	Kif21a	4	4	4.4	4.3318	21.315	20.777	NaN	NaN	20.829	NaN	NaN	NaN	NaN		1163
E9Q0U7;Q61699-2;Q61699;D3Z3I9	Heat shock protein 105 kDa	Hsph1	5	5	10.2	14.411	22.598	22.893	22.178	21.629	22.796	22.667	22.064	22.621	21.824		1164
E9Q137		Tex264	8	8	42.4	113.06	25.415	25.469	25.351	26.157	26.265	26.577	25.31	25.48	25.418		1165
E9Q166		Atad2b	2	2	2.5	7.8335	NaN	NaN	NaN	NaN	NaN	NaN	NaN	NaN	NaN		1166
E9Q179;Q8C5Q4;D3YV30;D3YUN1	G-rich sequence factor 1	Grsf1	2	2	9.7	4.6947	21.532	21.697	21.69	21.694	21.818	22.515	NaN	NaN	22.308		1167
F6ZTG3;E9Q197;Q9CPV4-3;Q9CPV4-2;Q9CPV4	Glyoxalase domain-containing protein 4	Glod4	3	3	20.3	8.0215	22.666	23.253	22.839	23.46	23.935	23.704	23.081	23.247	23.416		1168
E9Q9F5;E9Q1G8;O55131;S4R2P6;Q9DA97	Septin-7	2022-09-07	14	13	38.2	144.27	27.386	27.56	27.616	28.077	28.177	28.321	26.427	26.435	26.357		1169
E9Q1M5;V9GX32;P70428;A2AIG3	Exostosin-2	Ext2	2	2	11.5	2.1469	21.397	20.669	20.391	19.677	21.769	20.421	NaN	19.535	20.51		1170
E9Q1P8	Interferon regulatory factor 2-binding protein 2	Irf2bp2	7	7	22.1	35.861	22.184	22.963	22.766	24.475	24.52	24.149	23.252	23.718	23.862		1171
E9Q1S3;Q01405	Protein transport protein Sec23A	Sec23a	4	3	8.8	7.2377	21.653	20.975	21.45	22.291	21.655	20.301	22.326	21.926	22.335		1172
E9Q1X8;O08532-3;O08532-2;O08532-4;O08532-5;O08532;Q8C6Y3	Voltage-dependent calcium channel subunit alpha-2/delta-1;Voltage-dependent calcium channel subunit alpha-2-1;Voltage-dependent calcium channel subunit delta-1	Cacna2d1	3	2	3.6	10.025	22.763	23.084	23.222	20.926	22.228	22.771	22.285	22.019	21.94		1173
E9Q1Y3;E9Q414	Apolipoprotein B-100;Apolipoprotein B-48	Apob	1	1	0.2	1.7145	21.285	21.17	21.269	NaN	21.21	NaN	NaN	NaN	NaN		1174
E9Q467;E9Q236		Abcc4	5	5	5.8	4.6199	22.881	23.087	22.092	NaN	21.38	21.667	NaN	21.85	21.776		1175
E9Q2B0;Q8BMQ2;Q8BMQ2-2;Q8BMQ2-3	General transcription factor 3C polypeptide 4	Gtf3c4	4	4	10.5	6.1641	22.701	23.167	22.703	21.951	21.669	21.537	22.238	22.157	22.381		1176
E9Q2E4		Gm15800	3	3	1	8.5916	NaN	NaN	NaN	21.93	18.463	18.066	19.443	18.056	20.237		1177
E9Q2V5;Q3UTZ3	Uncharacterized protein C7orf43 homolog	BC037034	1	1	2.8	2.1041	NaN	NaN	NaN	NaN	NaN	NaN	NaN	NaN	NaN		1178
E9Q2X6;Q8CG47;Q3U763;A0A0A6YXY3	Structural maintenance of chromosomes protein;Structural maintenance of chromosomes protein 4	Smc4	17	17	16.7	195.1	21.423	21.682	22.026	26.081	26.931	26.936	25.195	25.689	25.263		1179
E9Q317;O55128;D3Z2N9;D3YY73;D3YY55	Histone deacetylase complex subunit SAP18	Gm10094;Sap18	5	5	27.9	47.187	26.128	25.482	25.239	25.085	24.929	25.241	24.834	24.863	24.837		1180
E9Q3E2;Q8CC35-3;Q8CC35-2;Q8CC35	Synaptopodin	Synpo	2	2	3.7	1.5257	22.563	22.042	22.045	NaN	21.746	21.368	NaN	NaN	NaN		1181
E9Q3G7;P98197;F6Z4J2;F6QJS5;F6Z063;D6RII8	Phospholipid-transporting ATPase;Probable phospholipid-transporting ATPase IH	Atp11a	6	4	5.9	4.5979	23.336	22.49	21.904	24.134	23.873	23.248	24.118	24.469	24.32		1182
E9Q3G8;A0A286YCP2;A0A286YE24;A0A286YCY7		Nup153	17	17	18.7	117.02	24.872	24.305	25.13	26.041	25.592	25.722	22.951	24.535	23.924		1183
E9Q3N1;Q09143	High affinity cationic amino acid transporter 1	Slc7a1	2	1	7.7	3.1066	21.303	22.222	NaN	22.563	22.548	23.113	NaN	NaN	NaN		1184
E9Q4G8;E9Q3Q6;Q61490;Q5MPX5;F6QH25	CD166 antigen	Alcam	5	5	12.3	42.517	23.916	23.382	23.053	26.002	26.001	25.866	24.441	24.657	24.436		1185
Q9EQK5;E9Q3X0;D3Z2N7	Major vault protein	Mvp	19	19	32.2	72.538	25.412	25.077	25.203	26.438	26.683	26.396	25.115	25.337	25.342		1186
E9Q3Z0;E9Q672;P70426	GTP-binding protein Rit1	Rit1	1	1	22.9	14.107	NaN	NaN	NaN	NaN	NaN	NaN	NaN	19.667	NaN		1187
E9Q3Z4;E9Q8S8;Q3TRM8	Hexokinase;Hexokinase-3	Hk3	4	2	6.1	7.9065	21.773	21.625	23.436	22.347	NaN	NaN	22.978	22.763	22.799		1188
E9Q411		Nbas	17	17	10.6	23.894	24.884	24.724	24.293	24.653	24.662	24.431	24.366	24.297	24.145		1189
Q9D3R1;E9Q433;Q60660	Killer cell lectin-like receptor 2	Klra2	1	1	3.8	2.0532	NaN	NaN	NaN	21.129	NaN	NaN	22.109	23.197	22.747		1190
E9Q489;O09165	Calsequestrin;Calsequestrin-1	Casq1	1	1	14.1	2.8706	NaN	NaN	NaN	NaN	20.946	20.833	NaN	NaN	NaN		1191
E9Q4M4;Q91VN4	MICOS complex subunit Mic25	Chchd6	3	3	17.1	24.627	23.132	22.608	22.098	23.801	23.748	23.426	24.068	23.477	23.109		1192
E9Q512;H3BJG4;Q8BVJ9;H3BJU5;H3BJH8		Trip11	10	10	7.3	31.87	23.092	23.42	23.148	23.28	22.802	23.328	22.782	22.958	23.086		1193
E9Q557;E9PZW0	Desmoplakin	Dsp	31	31	12.8	323.31	27.325	27.322	27.341	27.167	27.233	27.221	25.984	26.257	26.27		1194
F7CV40;G3UXV1;E9Q572;Q3TY92	Methyl-CpG-binding domain protein 6	Mbd6	1	1	10.8	2.4274	NaN	NaN	28.211	NaN	NaN	NaN	NaN	NaN	NaN		1195
E9QNH6;E9Q580;Q7TQD7;P46735-2;P46735;D3YV80	Unconventional myosin-Ib	Myo1b	17	16	21.1	64.797	26.12	25.824	26.041	26.046	26.24	26.287	24.71	25.077	24.83		1196
E9Q586;D3YX34;E9Q3M3;O08788-2;O08788;D3Z2M9;D3YYG9	Dynactin subunit 1	Dctn1	9	9	13.2	21.868	24.763	24.427	24.275	24.169	24.356	23.673	23.098	23.833	23.633		1197
E9Q5A3;Q5DW34-3;Q5DW34;Z4YJZ7;A0A0H2UH19;Q5DW34-2;A0A0A6YWA0;F6WWY8;A2AIS5	Histone-lysine N-methyltransferase EHMT1	Ehmt1	3	3	3.8	2.3846	NaN	NaN	NaN	NaN	NaN	20.722	NaN	NaN	19.819		1198
E9Q5D6;P69566;P69566-2;A0A1Y7VLX7	Ran-binding protein 9	Ranbp9	3	3	5.8	3.4424	21.67	NaN	NaN	NaN	21.531	21.702	21.631	21.757	21.276		1199
E9Q5F9;E9Q5F9-2;A0A0G2JEZ4	Histone-lysine N-methyltransferase SETD2	Setd2	2	2	0.9	3.2495	NaN	NaN	NaN	NaN	NaN	NaN	NaN	NaN	NaN		1200
E9Q5I9;Q9WVJ2;F6ZQQ3;E9Q0U1;F6PXS6	26S proteasome non-ATPase regulatory subunit 13	Psmd13	4	4	14.9	7.6922	24.055	24.267	24.458	24.009	24.055	24.131	23.212	23.53	23.52		1201
E9Q5K9-3;E9Q5K9-2;E9Q5K9;D6RG95	YTH domain-containing protein 1	Ythdc1	2	2	6.6	1.4438	22.568	22.344	22.501	NaN	NaN	NaN	21.547	22.16	21.524		1202
E9Q5L7;K4DI61;Q9D8M7-2;Q9D8M7	PHD finger protein 10	Phf10	1	1	5.1	2.039	NaN	19.73	NaN	NaN	NaN	NaN	NaN	NaN	NaN		1203
E9Q604;G5E8F1;E9Q5K8;Q3U1U4;A0A0R4J1B4;P05555;P05555-2;D6RJ73	Integrin alpha-M	Itgam	44	44	43.3	323.31	31.06	30.953	30.964	29.584	29.574	29.509	32.426	32.411	32.408		1204
E9Q616;A0A494BBD5;G5E8K8;A0A494B8Y7		Ahnak	257	257	73	323.31	31.578	31.562	31.651	32.833	32.909	32.889	34.302	34.345	34.408		1205
E9Q634;A0A1L1STM1	Unconventional myosin-Ie	Myo1e	24	20	27.9	230.14	27.99	27.877	28.036	26.207	26.222	26.539	27.702	27.653	27.536		1206
E9Q640;Q6NZN0-5;Q6NZN0-3;Q6NZN0-4;Q6NZN0-2;Q6NZN0;E9PUF4;E9PYZ7	RNA-binding protein 26	Rbm26	5	4	7.9	14.28	22.908	22.439	22.623	22.227	22.185	23.61	21.871	22.494	22.315		1207
E9Q6J5-2;E9Q6J5;E9Q6J5-3		Bod1l	10	10	4.6	23.036	23.691	23.739	23.862	NaN	22.962	24.307	22.492	22.853	22.557		1208
E9Q6M7;Q3TQ29;Q3UR91;Q3TTW5;Q80U58-3;Q80U58-2;Q80U58;Q80U78-2;Q80U78-3;Q80U78	Pumilio homolog 2;Pumilio homolog 1	Pum1;Pum2	1	1	1.1	1.547	21.194	21.608	21.319	NaN	22.456	NaN	NaN	21.975	NaN		1209
E9Q6R7;A0A1W2P8G5;A0A1W2P8A5;A0A1W2P7C0;Q61636;A0A1W2P6L4		Utrn	21	21	10	41.64	26.378	26.795	26.221	27.053	26.072	26.75	25.912	26.347	26.318		1210
Q6ZQE4;E9Q6Z3;Q8K2N3	Transmembrane protein 194A	Tmem194a;Tmem194	3	3	5.9	3.2404	23.766	23.705	23.662	24.153	23.183	23.76	24.478	24.569	24.172		1211
E9Q718;Q9R0B9	Procollagen-lysine,2-oxoglutarate 5-dioxygenase 2	Plod2	4	4	7.9	1.914	NaN	NaN	NaN	NaN	NaN	22.349	NaN	NaN	NaN		1212
G3X9Y5;E9Q735;Q8VDS1;E9Q442;A0A1L1SV76;A0A1L1SRI7;A0A1L1SUX2	Ubiquitin conjugation factor E4 A	Ube4a	3	3	4.1	11.105	21.489	21.034	21.439	20.722	21.332	21.572	NaN	21.355	20.786		1213
Q3U3A7;E9Q794;Q3UII8;Q924K8-2;Q924K8	Metastasis-associated protein MTA3	Mta3	4	1	11.3	1.996	NaN	NaN	NaN	NaN	NaN	NaN	NaN	NaN	NaN		1214
E9Q7E2		Arid2	2	2	1.8	2.5755	20.789	21.094	21.028	20.312	NaN	NaN	NaN	NaN	20.204		1215
E9Q7G0;A0A1B0GSW3;A0A1B0GT61;F6ZQA3;A0A1B0GSH2;A0A1B0GT38		Numa1	68	68	42.7	323.31	29.232	29.156	29.037	28.222	28.376	28.262	28.247	28.314	28.352		1216
Q8C1C2;E9Q7N5;Q8R2Q4-3;Q8R2Q4-2;Q8R2Q4;E0CY79	Ribosome-releasing factor 2, mitochondrial	Gfm2	2	2	5.7	3.3688	NaN	NaN	NaN	22.215	NaN	22.849	NaN	21.955	NaN		1217
E9Q8D0		Dnajc21	4	4	9	16.834	24.495	24.519	24.504	24.87	24.742	24.922	24.081	24.185	NaN		1218
E9Q8I7;E9Q3K1;E9PZN0		Nfxl1	5	5	5.9	10.372	26.177	24.108	23.665	22.626	NaN	21.339	25.296	22.684	23.615		1219
E9Q8L9;Q9D620;A0A1B0GRJ0;G3UW57;G3XA57;G3XA57-2	Rab11 family-interacting protein 1	Rab11fip1	10	10	14.6	35.897	23.951	23.725	23.517	24.037	24.514	24.649	23.432	23.032	24.058		1220
E9Q8N5;Q08EB6;F7DCH5;Q8BRT1;Q08EB5	CLIP-associating protein 2	Clasp2	3	2	2.9	10.703	21.489	NaN	20.411	20.537	20.425	20.43	NaN	NaN	NaN		1221
E9Q8R5;E9Q7A5;Q99JY4;E9PXM1	TraB domain-containing protein	Trabd	4	4	20.3	7.9751	22.33	22.227	NaN	22.254	NaN	21.653	22.392	22.599	22.569		1222
E9Q8T7		Dnah1	1	1	0.2	1.3698	23.51	23.549	23.514	22.338	22.498	NaN	23.068	23.198	23.172		1223
G3UZF0;E9Q8W9;Q91W36	Ubiquitin carboxyl-terminal hydrolase;Ubiquitin carboxyl-terminal hydrolase 3	Usp3	1	1	3.2	2.9616	20.793	NaN	NaN	NaN	NaN	21.163	21.108	20.597	NaN		1224
E9Q8X9;Q80YS6	Actin filament-associated protein 1	Afap1	3	3	6.9	18.993	NaN	NaN	19.809	23.485	NaN	23.625	NaN	NaN	NaN		1225
P30999-3;P30999-2;E9Q8Z5;P30999;E9Q8Z8;E9Q8Z6;G3X9V2;E9Q906;E9Q903;E9Q986;E9Q904;E9Q901;E9Q8Z9;D3Z2H2;E9Q8Z4;E9Q905;E9Q907;D3Z7H6;D3Z2H7	Catenin delta-1	Ctnnd1	17	17	27.7	128.07	26.692	26.444	26.716	27.003	27.016	27.119	24.94	24.83	25.179		1226
E9Q933;Q8BK08	Transmembrane protein 11, mitochondrial	Tmem11	1	1	9.1	10.053	24.627	24.572	24.357	24	23.395	23.455	23.633	23.563	23.851		1227
E9Q9B3		Spryd3	2	2	8.6	3.8342	19.636	20.171	20.324	NaN	NaN	21.329	NaN	NaN	NaN		1228
E9Q9C3		Mllt4	10	1	8.6	21.824	23.693	24.206	23.701	23.013	NaN	22.53	23.959	24.704	25.043		1229
E9Q9C5;P63082	V-type proton ATPase 16 kDa proteolipid subunit	Atp6v0c	2	2	32.7	37.405	29.054	28.831	29.129	29.134	29.614	29.447	29.909	29.745	29.836		1230
E9Q9H2;P54103;E9Q9H3;Q3TRX6	DnaJ homolog subfamily C member 2;DnaJ homolog subfamily C member 2, N-terminally processed	Dnajc2	12	12	26.7	64.048	25.577	25.818	25.493	25.766	26.128	25.787	24.798	24.404	25.212		1231
E9Q9J4;Q6ZQB6-2;Q6ZQB6-3;Q6ZQB6;A0A087WPZ7;A2ARP1-6;A2ARP1-7;A2ARP1-3;A2ARP1-2;A2ARP1	Inositol hexakisphosphate and diphosphoinositol-pentakisphosphate kinase 2	Ppip5k2	7	7	8.5	11.985	22.72	23.627	22.932	23.075	23.441	23.837	22.488	23.944	23.001		1232
E9Q9T6;Q6ZPL9	ATP-dependent RNA helicase DDX55	Ddx55	3	3	8.2	5.5404	21.482	22.382	21.911	20.927	21.517	21.142	20.677	20.871	NaN		1233
E9QA46;Q9QXY9;D3Z6X3;D3Z6X4	Peroxisomal biogenesis factor 3	Pex3	3	3	17	39.678	22.403	22.034	21.77	NaN	21.756	21.317	21.044	20.775	NaN		1234
E9QAH1;E9PVZ8;Q9CTU9		Golgb1	48	48	22.8	121.18	26.592	25.96	26.01	26.189	26.341	26.574	24.767	23.034	24.766		1235
E9QAJ9;Q3UIA2;Q3UIA2-4;Q3UIA2-3;Q3UIA2-2;A0A0U1RNM6	Rho GTPase-activating protein 17	Arhgap17	6	6	12	16.28	23.414	23.676	23.346	23.833	24.295	24.015	23.315	22.891	22.995		1236
E9QAQ5;Q9WV60	Glycogen synthase kinase-3 beta	Gsk3b	2	2	6	2.7812	20.854	21.143	20.776	21.463	21.186	21.718	20.523	NaN	20.521		1237
E9QAQ7;A2BH40;A2BH40-4;A2BH40-2;A2BH40-3	AT-rich interactive domain-containing protein 1A	Arid1a	21	18	14.3	35.388	25.503	25.771	25.732	24.481	24.46	24.071	24.74	24.788	24.657		1238
E9QAS4;E9QAS5;Q6PDQ2;F6WR45;E9PYU4;E9PYL1;A2A8L1;F7C528;E9Q614;B1AR17;F6V4V3;A0A5F8MQ82	Chromodomain-helicase-DNA-binding protein 4	Chd4	48	48	33.6	323.31	29.027	29.03	29.019	28.369	28.409	28.48	27.87	27.925	27.982		1239
E9QB02;Q68FL6;F6W0G8	Methionine--tRNA ligase, cytoplasmic	Mars	28	28	35.5	151.93	28.491	28.413	28.562	29.006	29.03	29.185	28.54	28.526	28.655		1240
E9QJS0;G5E8U8;G5E8U5;Q80ZK0;D3Z6K5	28S ribosomal protein S10, mitochondrial	Mrps10	2	2	20.6	7.1018	NaN	NaN	NaN	23.127	22.725	22.483	21.662	20.994	NaN		1241
F6UPY1;F8WI26;E9QJT6;Q68ED3	Non-canonical poly(A) RNA polymerase PAPD5	Papd5	1	1	7.5	1.9645	NaN	NaN	NaN	NaN	NaN	NaN	NaN	NaN	NaN		1242
Q5U3L0;Q3UD40;E9QJU7;Q06649	SH3 domain-binding protein 2	Sh3bp2	1	1	2.1	1.5683	21.817	NaN	21.938	20.86	NaN	21.105	NaN	NaN	NaN		1243
E9QJV4;Q8K2Z2;A0A1Y7VM45;Q8K2Z2-2	Pre-mRNA-processing factor 39	Prpf39	2	2	4.4	2.2063	21.501	21.595	21.991	NaN	NaN	NaN	22.695	NaN	22.685		1244
E9QJW0;Q91VS7;D3YU60;A0A0N4SV17;A0A0N4SVZ0;D3YVR3	Microsomal glutathione S-transferase 1	Mgst1	3	3	17.9	111.01	25.859	24.471	25.35	28.047	28.246	28.114	28.885	28.445	28.593		1245
E9QJW9;P21845;A0A3Q4EH65;A0A3Q4L2Q9;E9PY32;P21845-2	Tryptase beta-2	Tpsb2;Tpsab1	2	2	9.1	49.402	NaN	NaN	NaN	NaN	NaN	NaN	23.865	23.387	23.798		1246
Q5XG71;E9QK83;A0A1W2P8D7	Small subunit processome component 20 homolog	Utp20	8	8	3.4	20.249	21.985	22.16	21.996	22.539	23.102	22.073	20.933	NaN	21.068		1247
E9QK89;Q5PSV9	Mediator of DNA damage checkpoint protein 1	Mdc1	7	7	9	18.816	23.139	23.336	23.364	23.377	22.993	23.734	22.161	23.332	22.864		1248
E9QKD9;G3X8R4;Q9DBA9	General transcription factor IIH subunit 1	Gtf2h1	2	2	13.6	2.0787	NaN	21.541	20.988	NaN	NaN	NaN	21.539	21.226	NaN		1249
E9QKK8;F6Q8D3;Q9QZW0-2;Q9QZW0;A0A0G2JE89;Q6DFW5	Phospholipid-transporting ATPase;Phospholipid-transporting ATPase 11C	Atp11c	13	11	17.1	55.316	23.73	22.895	22.776	23.01	23.272	24.213	25.989	25.963	26.109		1250
E9QKZ2;Q91YE6;E0CY46;E0CXB2;F6UT58	Importin-9	Ipo9	3	3	4.8	2.2475	NaN	NaN	NaN	NaN	NaN	19.546	NaN	NaN	NaN		1251
Q91YX5;E9QL80;D3YVK0	Acyl-CoA:lysophosphatidylglycerol acyltransferase 1	Lpgat1	5	5	15.4	5.1966	23.748	24.03	23.814	22.837	23.248	22.707	23.01	22.72	22.85		1252
Q566J8;E9QLB8;A0A0R4J1X1	AarF domain-containing protein kinase 4	Adck4	5	5	16.7	12.144	23.656	23.893	24.015	22.837	23.199	23.996	23.278	23.487	23.4		1253
E9QLL2;Q8BZ98-2;Q8BZ98;F2Z460;E0CXZ8	Dynamin-3	Dnm3	12	1	12.3	5.5989	24.803	24.711	24.539	24.621	25.017	25.062	24.198	24.133	23.231		1254
E9QLQ3;Q61409	cGMP-inhibited 3,5-cyclic phosphodiesterase B	Pde3b	11	11	14.6	58.725	26.653	26.197	26.121	22.451	22.896	22.695	23.443	24.118	23.791		1255
Q91YQ1;E9QLQ7;M0QW55	Ras-related protein Rab-7L1	Rab29	4	3	24.5	10.823	21.599	22.037	22.045	23.675	23.94	23.554	24.094	24.086	23.679		1256
E9QM38;P55012	Solute carrier family 12 member 2	Slc12a2	6	6	6.9	6.4499	23.434	23.582	23.547	21.87	21.252	21.629	NaN	21.578	20.849		1257
E9QM99;Q8BZN6;Q8BZN6-2;Q8BZN6-3;A0A087WQ86;Q8BZN6-4;A0A087WRP5;A0A0R4J2B7;A0A087WQA1;Q8BLX9;A0A087WS26	Dedicator of cytokinesis protein 10	Dock10	41	40	26.2	236.07	27.708	27.804	27.926	28.226	28.332	28.384	27.264	27.532	27.365		1258
E9QMH7;Q9DBZ1	Inhibitor of nuclear factor kappa-B kinase-interacting protein	Ikbip	8	6	25.2	147.36	NaN	NaN	21.66	24.358	25.677	25.191	NaN	NaN	NaN		1259
E9QMJ1;H3BL41;H3BKD4;H3BKE6;E9QMI7;H3BJY2;E9QN63;Q9QWY8-2;Q9QWY8-4;Q9QWY8-3;Q9QWY8;H3BJM7	Arf-GAP with SH3 domain, ANK repeat and PH domain-containing protein 1	Asap1	4	4	8.5	7.9376	21.552	NaN	NaN	22.144	21.776	21.719	21.698	23.037	22.302		1260
E9QMK9;Q8BH86-2;Q8BH86	UPF0317 protein C14orf159 homolog, mitochondrial	9030617O03Rik	5	5	10.8	80.889	23.613	22.514	23.241	NaN	22.724	22.887	24.024	25.067	24.003		1261
E9QMX7;Q640N3-2;Q640N3	Rho GTPase-activating protein 30	Arhgap30	4	4	6.3	11.655	21.312	21.458	21.752	20.909	22.319	21.632	21.914	21.619	22.125		1262
E9QN31;Q922K7;A0A0N4SW16	Probable 28S rRNA (cytosine-C(5))-methyltransferase	Nop2	9	9	16	65.66	25.387	25.412	25.578	25.436	25.471	25.555	24.259	24.387	24.698		1263
E9QN70;P02469	Laminin subunit beta-1	Lamb1	17	17	10.6	58.977	26.278	26.097	26.492	25.714	26.737	26.031	NaN	25.044	NaN		1264
Q6PHS6;E9QNG6;E9Q7T4	Sorting nexin-13	Snx13	8	8	9.9	8.895	22.917	22.841	22.959	NaN	22.3	NaN	22.526	21.98	22.519		1265
E9QNN1;O70133-2;A0A087WPL5;O70133;O70133-3;Q3UR42;A0A0R4J2C3;A0A087WRT3	ATP-dependent RNA helicase A	Dhx9	30	30	28.6	258.88	28.999	28.89	28.939	27.618	27.641	27.5	28.981	28.87	28.936		1266
F8WJB0;E9QNV2;Q80YQ2;Q80YQ2-2;H3BK33;H3BJ42	Mediator of RNA polymerase II transcription subunit 23	Med23	5	5	4.5	6.9958	21.83	21.548	21.288	20.773	21.244	21.547	NaN	NaN	NaN		1267
E9QP46;Q6ZWQ0;Q6DFZ2;Q6ZWQ0-3;F6W8R9;F7BX34;D3Z412;Q6ZWN0;Q6ZWQ0-2	Nesprin-2	Syne2	27	26	5.7	33.592	22.035	21.901	22.282	24.877	24.875	24.243	22.565	19.852	23.466		1268
G3UW74;E9QP84;Q6PGF3	Mediator of RNA polymerase II transcription subunit 16	Med16	2	2	3.4	2.297	22.361	22.192	22.211	NaN	21.457	21.442	21.405	21.265	NaN		1269
E9QPD7;G5E8R3;Q05920	Pyruvate carboxylase;Pyruvate carboxylase, mitochondrial	Pcx;Pc	4	4	4.7	2.9626	NaN	NaN	NaN	NaN	NaN	22.883	22.396	21.999	21.821		1270
E9QPE7;A0A2R8VHF9;O08638;O08638-2	Myosin-11	Myh11	69	1	41.2	-2	21.895	NaN	NaN	NaN	NaN	NaN	NaN	NaN	NaN	+	1271
Q6A026;E9QPI5;A0A0J9YV33	Sister chromatid cohesion protein PDS5 homolog A	Pds5a	25	25	24.8	323.31	26.862	26.975	27.018	26.826	26.958	27.029	26.625	26.58	26.678		1272
E9QPX1;P39061-2;P39061-1;P39061;A0A1W2P6N8	Collagen alpha-1(XVIII) chain;Endostatin	Col18a1	8	8	9	51.591	25.885	25.717	25.718	25.597	25.213	25.506	NaN	NaN	NaN		1273
Q9CXZ1;E9QPX3;A0A338P7A0	NADH dehydrogenase [ubiquinone] iron-sulfur protein 4, mitochondrial	Ndufs4	5	5	26.3	67.996	25.113	25.259	25.2	24.666	24.613	24.717	25.673	25.502	25.359		1274
F2Z443;Q5DU09-2;Q5DU09	Zinc finger protein 652	Zfp652;Znf652	1	1	3.1	1.3727	NaN	NaN	NaN	NaN	NaN	NaN	NaN	NaN	NaN		1275
F2Z461	E3 ISG15--protein ligase Herc6	Herc6	4	4	5.1	9.3276	23.02	22.48	22.442	NaN	NaN	NaN	NaN	NaN	NaN		1276
Q6DIC0;H3BLH0;F2Z4A9;E9QAB8;H3BJK2;H3BKN5;A0A140LID0;H3BJM2;A0A140LHF4;A0A140LHP6;H3BK47;A0A140LIM0;H3BKJ3;A0A140LI14;Q9D007;A0A140LIQ9;A0A140LHE2;H3BLI4;H3BJI1;A0A140LHZ8;A0A140LIV3;A0A140LJK1;A0A140LHL7	Probable global transcription activator SNF2L2	Smarca2	14	5	13.3	5.8033	23.422	23.151	22.73	21.358	NaN	21.148	NaN	21.992	21.997		1277
F6R220;Q3TZM9-3;Q3TZM9-2;Q3TZM9	GDP-Man:Man(3)GlcNAc(2)-PP-Dol alpha-1,2-mannosyltransferase	Alg11	2	2	20.6	18.178	23.328	23.337	23.322	23.031	22.745	23.406	22.59	22.84	23.175		1278
F6R9G0		Ep400	1	1	5.5	2.834	18.288	NaN	19.572	18.595	20.35	NaN	NaN	NaN	NaN		1279
F6RJ39;Q9JIX8-4;Q9JIX8;B8JJ89;Q52KR6;B8JJ92;B8JJ91;Q9JIX8-3;Q9JIX8-2;B8JJ90	Apoptotic chromatin condensation inducer in the nucleus	Acin1	15	15	18.8	180.38	25.649	25.705	25.768	25.22	25.307	25.467	25.599	25.681	25.676		1280
F6RK81;F6UIS1;Q9CQE7;Q9CQE7-2	Endoplasmic reticulum-Golgi intermediate compartment protein 3	Ergic3	2	2	9.8	4.8709	22.3	NaN	22.727	NaN	NaN	22.567	22.353	22.146	21.66		1281
F6S5I0;F6RND9;Q5SWZ5;P97434-3;P97434;P97434-5;P97434-2;P97434-4;F6XZM9	Myosin phosphatase Rho-interacting protein	Mprip	9	9	16.7	12.119	NaN	23.136	22.958	23.023	23.383	23.28	21.784	22.798	NaN		1282
F6SFF5;Q8K1Z0	Ubiquinone biosynthesis protein COQ9, mitochondrial	Coq9	4	4	22.2	9.7719	23.157	22.519	NaN	22.355	22.704	22.754	22.539	22.829	21.205		1283
F6SMY7;Q7TPH6-2;Q7TPH6;F6T4V9;A0A668KLT2;F7CZG3	E3 ubiquitin-protein ligase MYCBP2	Mycbp2	25	25	7.9	85.537	23.916	23.788	22.582	25.436	25.304	25.192	23.664	23.51	23.545		1284
Q9JJZ4;F6SPK0;B1AWT7	Ubiquitin-conjugating enzyme E2 J1	Ube2j1	5	5	25.2	82.011	25.308	25.609	25.728	24.841	24.476	24.902	24.45	23.647	24.033		1285
F6SQH7;Q91VA6	Polymerase delta-interacting protein 2	Poldip2	4	4	17.6	6.8971	22.911	NaN	22.742	23.224	22.576	23.056	23.82	22.961	22.566		1286
F6SQM4;Q8C0Z1	Protein ITFG3	Itfg3	3	3	6.4	2.7902	NaN	NaN	NaN	NaN	21.876	21.961	22.387	22.32	21.925		1287
F6SUM2;O70496;E9PYL4;A0A3B2W4I8;F7BK14	H(+)/Cl(-) exchange transporter 7;Chloride channel protein	Clcn7	12	12	21.5	182.61	25.767	25.391	25.571	26.718	26.796	26.684	26.958	26.879	26.788		1288
F6SZ47;P28028;A0A0N4SWH5;B1AUP0;P28028-2;P04627;Q99N57;Q99N57-2	Serine/threonine-protein kinase B-raf;Serine/threonine-protein kinase A-Raf;RAF proto-oncogene serine/threonine-protein kinase	Braf;Araf;Raf1	2	2	2.3	1.937	NaN	22.018	NaN	22.644	22.566	22.727	NaN	22.005	NaN		1289
F6TB64;Q80WC1-2;Q80WC1-3;Q80WC1;Q80WC1-4	Ubinuclein-2	Ubn2	1	1	1.2	1.4399	NaN	NaN	19.092	19.488	18.416	NaN	NaN	19.446	NaN		1290
F6TFN2;E9PYI7;F6VG99;E9PYF4;A0A5F8MPW2;Q3UPW3		Lmo7	5	5	7.6	4.8792	21.213	20.728	NaN	NaN	NaN	21.862	NaN	NaN	NaN		1291
Q8BX90;F6TLV3;E0CXY0	Fibronectin type-III domain-containing protein 3A	Fndc3a	13	13	14.5	61.807	26.98	27.138	26.971	26.313	25.903	25.743	25.697	25.761	25.703		1292
F6TUL9			7	7	26.8	134.75	21.735	NaN	NaN	NaN	NaN	NaN	27.933	27.756	26.01		1293
F6UND7;P08103-2;P08103	Non-specific protein-tyrosine kinase;Tyrosine-protein kinase HCK	Hck	12	10	27.3	161.71	26.031	25.752	25.88	26.063	25.859	26.254	26.249	26.094	26.29		1294
Q9R0Q3;F6V6T4;Q8BPI2	Transmembrane emp24 domain-containing protein 2	Tmed2	6	6	35.3	142.47	27.5	27.293	27.341	27.863	27.382	27.324	27.153	26.79	26.808		1295
F6V7U2;Q2TVW7;Q99N07	Membrane-spanning 4-domains subfamily A member 6D	Ms4a6d	1	1	12.9	1.8841	NaN	NaN	NaN	NaN	NaN	NaN	NaN	21.47	22.419		1296
F6VT60;Q3V384	Lactation elevated protein 1	Lace1	1	1	4.3	3.4048	NaN	NaN	NaN	NaN	NaN	NaN	NaN	NaN	NaN		1297
F6W8Y8;Q99JB8	Protein kinase C and casein kinase II substrate protein 3	Pacsin3	1	1	12	1.3887	NaN	NaN	NaN	NaN	NaN	NaN	NaN	NaN	NaN		1298
Q8VDQ9;F6WIU1;V9GXJ9	Protein KRI1 homolog	Kri1	4	4	8.5	7.1004	22.285	22.88	22.782	22.162	22.232	22.078	NaN	22.575	NaN		1299
F6WLY0;G5E880;Q60664;F6VUK8;E9Q2C8	Lymphoid-restricted membrane protein;Processed lymphoid-restricted membrane protein	Lrmp	4	4	12.7	2.7263	NaN	NaN	21.578	NaN	NaN	NaN	NaN	23.233	22.774		1300
F6WMJ3;Q8K4I3;H3BJ53;A2AFJ8;H3BKQ0	Rho guanine nucleotide exchange factor 6	Arhgef6	10	9	20.5	21.6	25.037	24.575	24.761	24.938	24.93	24.861	24.368	25.237	24.414		1301
F6WR04;O70370	Cathepsin S	Ctss	4	4	16.7	83.748	26.164	26.135	26.362	26.046	26.087	25.768	26.558	26.56	26.539		1302
F6WST0;F6WYR6;Q52KE7-2;Q52KE7	Cyclin-L1	Ccnl1	1	1	13.7	1.6661	NaN	NaN	NaN	NaN	NaN	NaN	NaN	NaN	NaN		1303
F6X4N5;Q8BVI5;F7CJY7;B7ZCB9;B7ZCB8;B7ZCB7	Syntaxin-16	Stx16	5	5	21.7	38.476	22.872	22.775	21.746	21.289	22.042	22.041	23.492	23.118	23.618		1304
F6X8L5;Q8CBG6;Q9CQ60;D3Z4X1	6-phosphogluconolactonase	Pgls	2	2	22.3	4.6276	20.737	NaN	21.243	22.234	22.166	22.154	21.395	21.729	21.38		1305
F6XC25;Q8BRN9	Coiled-coil and C2 domain-containing protein 1B	Cc2d1b	7	7	21.4	28.154	23.421	23.897	22.952	24.019	24.305	24.146	23.1	23.149	23.359		1306
F6XQM2;Q9JIY0	Pleckstrin homology domain-containing family O member 1	Plekho1	2	2	11.2	2.1066	22.117	21.941	21.346	NaN	21.751	NaN	21.614	21.699	NaN		1307
F6XTP0;Q8R1Z9	RING finger protein 121	Rnf121	1	1	10	35.245	22.021	21.895	22.478	22.144	22.315	21.596	NaN	NaN	21.48		1308
F6XZA4;Q9CR56	NF-kappa-B inhibitor-interacting Ras-like protein 2	Nkiras2	1	1	7.8	2.724	NaN	NaN	21.957	22.223	22.393	NaN	22.209	NaN	NaN		1309
Q9D6Y9;F6ZHD8;G3UW30	1,4-alpha-glucan-branching enzyme	Gbe1	2	2	4	3.152	NaN	NaN	NaN	NaN	NaN	NaN	21.559	21.845	21.953		1310
F7A1B4;Q3UAM9;Q63961;F7BZW0	Endoglin	Eng	2	2	5.5	11.673	23.397	23.305	23.091	23.199	23.283	23.326	20.693	20.581	NaN		1311
F7ACR9;F6Q750;A0A286YD76;F6RL59		Macf1	113	3	27.6	8.8776	23.359	23.985	23.284	23.504	23.695	24.679	24.442	23.735	23.612		1312
F7BJB9;A0A0J9YU83;A0A338P7B1		Morc3	9	9	15.3	14.114	24.819	23.907	23.952	21.42	21.639	21.925	22.506	22.659	20.66		1313
F7C846;P47802;G3XA66;D3Z3F4;D3YVW0;G3UYJ5;G3XA75;G3UXX9	Metaxin-1	Mtx1	7	7	17.6	37.524	24.139	24.442	24.444	24.29	24.476	24.541	24.339	24.489	24.427		1314
F7CHD9;Q9JHN8	Serine/threonine-protein kinase 19	Stk19	3	3	21.8	2.4484	22.417	22.06	22.054	NaN	20.794	NaN	20.885	20.943	20.999		1315
F7CUV7;Q5NCM6;Q5NCM5;J3QNT7;Q8CHU3-2;Q8CHU3	Epsin-2	Epn2	1	1	6.2	21.663	20.695	NaN	21.23	NaN	NaN	20.667	21.22	NaN	20.547		1316
F7CVJ5		Ahnak2	12	1	60.9	16.334	NaN	21.92	NaN	23.912	23.785	24.038	22.341	22.478	22.579		1317
F7CXG9;Q9D1P0	39S ribosomal protein L13, mitochondrial	Mrpl13	4	4	50	3.3322	22.589	21.837	21.669	22.714	22.362	22.284	22.224	22.138	22.074		1318
F7DBB3;Q3URZ6		Ahnak2	29	21	43.5	323.31	26.666	26.151	26.623	30.108	29.886	30.155	28.076	27.881	28.181		1319
F8VPL2;Q61194;Q61194-2;A0A0U1RNT0;A0A0U1RNH9	Phosphatidylinositol 4-phosphate 3-kinase C2 domain-containing subunit alpha	Pik3c2a	17	17	13.9	46.373	24.579	24.742	24.99	24.984	24.689	24.922	24.148	24.15	24.298		1320
V9GX53;V9GWT6;V9GXH3;V9GXF0;V9GXP8;F8VPM7;Q99MI1-2;Q99MI1	ELKS/Rab6-interacting/CAST family member 1	Erc1	1	1	3.5	1.4481	21.553	NaN	21.493	20.84	NaN	21.734	NaN	20.975	NaN		1321
F8VPU2;E9Q805	FERM, RhoGEF and pleckstrin domain-containing protein 1	Farp1	8	8	10.8	32.304	19.336	20.389	19.949	25.138	25.797	23.733	19.52	19.668	NaN		1322
F8VPX1;Q6A4J8;E9PXY8;Q6A4J8-3;Q6A4J8-2;G3UWR8;E0CY04	Ubiquitin carboxyl-terminal hydrolase;Ubiquitin carboxyl-terminal hydrolase 7	Usp7	11	11	14.7	37.894	25.136	24.957	25.055	24.864	24.481	24.673	24.013	24.027	23.986		1323
F8VPY2;Q8C092	Transcription initiation factor TFIID subunit 5	Taf5	3	3	6.6	1.4493	NaN	21.123	20.894	21.535	21.668	21.718	21.157	20.887	21.43		1324
F8VQ93;Q8VDD9	PH-interacting protein	Phip	2	2	1.7	2.1804	NaN	21.766	NaN	NaN	NaN	NaN	NaN	NaN	NaN		1325
F8VQC1;E9Q740	Signal recognition particle subunit SRP72	Srp72	22	22	37.7	323.31	28.85	28.881	28.982	28.806	28.914	29.006	28.172	28.447	28.334		1326
F8VQE9;Q8VHH5;A0A1D5RMG4;A0A0G2JER6;A0A0G2JDW1;A0A087WRF2;Q8BXK8	Arf-GAP with GTPase, ANK repeat and PH domain-containing protein 3	Agap3	7	3	11.8	187.19	23.329	24.357	23.772	23.297	24.452	24.391	23.826	24.003	24.176		1327
F8VQF9;Q3TLI0	Trafficking protein particle complex subunit 10	Trappc10	3	3	2.5	2.2817	21.227	21.372	21.472	NaN	NaN	NaN	22.098	22.79	22.99		1328
Q31093;F8VQG4		H2-M3;H2-T24	1	1	3.9	3.0513	22.225	22.214	21.921	NaN	NaN	NaN	NaN	NaN	21.221		1329
F8VQJ3;P02468;F6SFQ3;F6TLW1;A2ATM9;Q9R0B6	Laminin subunit gamma-1	Lamc1	28	28	22.8	323.31	28.148	28.167	28.138	27.509	27.409	27.758	NaN	NaN	NaN		1330
F8WGD2;Q9D684-2;Q9D684	Ras and Rab interactor 2	Rin2	2	2	3.6	1.419	NaN	NaN	NaN	NaN	NaN	NaN	NaN	NaN	NaN		1331
F8WGE3;Q8K442;Q8K440-2;Q8K440	ATP-binding cassette sub-family A member 8-A	Abca8a	4	1	3	1.5013	NaN	NaN	NaN	NaN	NaN	NaN	19.867	NaN	NaN		1332
F8WI65;F8WGT1;Q68FL4-2;Q68FL4;H3BKT5;Q80SW1;D3YX97;H3BL31;D3YYM7	Adenosylhomocysteinase;Putative adenosylhomocysteinase 3;Putative adenosylhomocysteinase 2	Ahcyl2;Ahcyl1	4	4	9.1	6.1542	20.965	20.147	21.521	NaN	NaN	NaN	20.445	NaN	20.859		1333
F8WGT2;Q8BRG8-3;Q8BRG8-2;Q8BRG8;Q8C214;A0A0N4SVU6;D3YZT2	Transmembrane protein 209	Tmem209	5	5	19.8	12.533	23.276	22.453	NaN	24.142	24.21	23.835	NaN	21.547	NaN		1334
Q8CHZ0;F8WGW3;Q497V5-2;Q497V5;B7ZWI7;B7ZWI4	S1 RNA-binding domain-containing protein 1	Srbd1	4	4	15.4	1.953	21.727	22.323	22.051	21.185	20.949	NaN	20.485	NaN	20.192		1335
S4R293;F8WH69;Q09014	Neutrophil cytosol factor 1	Ncf1	7	7	27.3	16.733	23.459	24.182	23.835	24.525	24.405	24.482	24.655	24.789	24.889		1336
Q61168;F8WH95;F6WX18	Lysosomal-associated transmembrane protein 5	Laptm5	3	3	15.7	12.134	21.288	NaN	21.466	22.505	21.907	21.672	21.481	21.334	22.083		1337
Q8CIE6;F8WHL2;F6XJN3	Coatomer subunit alpha;Xenin;Proxenin;Coatomer subunit alpha	Copa	20	20	21.2	110.85	26.595	26.586	26.45	26.772	26.631	26.822	26.235	26.182	26.35		1338
F8WHM5;Q61543;F6RSH1;E9PWD8	Golgi apparatus protein 1	Glg1	12	12	11.6	84.459	27.438	27.239	27.116	27.096	27.218	27.387	27.225	27.464	27.532		1339
F8WHU7;Q9D3E6;F6XQW1;D6REF2;F6TNY1;Q8C918;D6RHQ7;D3YYD4;D3Z1T1;D6RH50	Cohesin subunit SA-1	Stag1	11	8	13.2	11.786	24.643	24.576	24.814	24.342	24.015	24.522	23.909	24.525	24.004		1340
F8WHU8;Q9D8T7;F7DE82;Q9D8T7-2	SRA stem-loop-interacting RNA-binding protein, mitochondrial	Slirp	2	2	23.5	2.3147	23.462	23.863	22.132	24.49	24.258	22.616	24.379	24.697	23.961		1341
F8WHW6;O70161-3;O70161;O70161-2;F7C0X9;E0CYP4;E0CZ71;P70181-2;P70181	Phosphatidylinositol 4-phosphate 5-kinase type-1 gamma	Pip5k1c	10	9	24.3	39.961	24.164	23.786	23.541	22.876	23.444	NaN	25.141	24.793	25.281		1342
F8WHY8;E9PX23;Q8K4B0	Metastasis-associated protein MTA1	Mta1	7	4	15.2	29.034	22.845	22.672	22.697	NaN	23.017	22.722	21.822	21.97	21.578		1343
F8WI55;Q8VE70	Programmed cell death protein 10	Pdcd10	2	2	24.8	4.8151	22.695	23.278	21.502	22.729	24.16	23.642	23.027	23.21	22.882		1344
F8WI90;P05480	Neuronal proto-oncogene tyrosine-protein kinase Src	Src	8	5	21.7	6.2945	23.237	22.721	23.911	23.914	24.054	24.272	23.644	24.629	24.335		1345
P61211;F8WIB1;E9Q006	ADP-ribosylation factor-like protein 1	Arl1	7	7	50.8	34.703	26.025	25.851	26.007	25.843	25.767	25.952	24.889	24.9	24.991		1346
F8WIJ0;Q9JIS8	Solute carrier family 12 member 4	Slc12a4	4	2	5	26.973	22.195	NaN	22.735	22.422	22.873	22.841	22.783	22.256	22.683		1347
F8WIK5;Q9ERS5	Pleckstrin homology domain-containing family A member 2	Plekha2	1	1	3.3	2.6121	21.854	21.935	21.804	21.543	21.264	21.318	19.348	NaN	21.237		1348
P10923;F8WIP8;D3Z4N2	Osteopontin	Spp1	2	2	10.5	2.2571	23.774	23.155	22.259	22.386	22.349	NaN	NaN	NaN	NaN		1349
F8WIR1;P18242;F6Y6L6;A0A1B0GT66	Cathepsin D	Ctsd	15	15	35.9	323.31	29.665	29.768	29.878	30.042	30.142	30.117	30.807	30.899	30.834		1350
F8WIT2	Annexin	Anxa6	35	4	55.2	323.31	27.503	27.479	27.563	29.92	29.857	29.938	28.454	28.468	28.53		1351
F8WIV2;Q60854;K7E6F1;E9Q108;E9Q0P9;E9Q3Y1;E9Q6X2;E9PYY0;E9PZQ9;E9Q4R2	Serpin B6	Serpinb6a;Serpinb6	11	11	37.3	73.811	24.6	24.369	24.449	25.96	26.182	25.954	26.106	26.202	26.453		1352
Q3T9X3;F8WIV5;P39054-2;P39054;G3UZZ3;A0A0J9YUE9;A0A0J9YUN4;P39053-5;P39053-3;P39053-6;P39053-4;P39053;G3UY64;D6RH60;F6W8Z8	Dynamin-2	Dnm2	33	1	44.1	209.79	28.71	28.849	28.773	29.266	29.312	29.243	28.719	28.767	28.755		1353
F8WJ43;P46662-2;P46662;F7D6P2;E9PW99	Merlin	Nf2	2	2	4	1.6369	NaN	20.804	NaN	NaN	NaN	20.653	NaN	20.462	21.31		1354
F8WJA0;Q9ESV0;A0A1Y7VKX7;A0A1Y7VLU4	ATP-dependent RNA helicase DDX24	Ddx24	4	4	6.3	25.699	22.224	22.462	22.57	NaN	21.531	NaN	NaN	NaN	NaN		1355
F8WJB9;P70429-2;P70429;E9PVP4;A0A1Y7VJA2	Ena/VASP-like protein	Evl	12	12	40.1	125.65	25.047	25.387	25.553	26.092	26.14	26.031	24.595	24.733	25.111		1356
F8WJG3;P62996	Transformer-2 protein homolog beta	Tra2b	5	4	29.8	30.888	25.499	25.338	25.497	24.73	24.371	24.667	25.509	25.904	25.987		1357
Q99L47;F8WJK8;E9Q1V0	Hsc70-interacting protein	St13	2	2	6.2	3.28	23.124	23.097	23.253	24.242	24.333	23.787	22.994	22.683	22.861		1358
G3UVU2;D3YW09;Q62203;D3Z5A6	Splicing factor 3A subunit 2	Sf3a2	7	7	17.7	109.29	27.272	27.134	26.562	26.466	26.159	26.164	27.058	26.568	26.482		1359
G3UVV4;P17710-3;P17710-4;P17710;P17710-2;D3YYR4;D3Z365;D3Z105	Hexokinase;Hexokinase-1	Hk1	24	19	27.2	140.53	28.436	28.469	28.457	26.859	26.914	26.948	29.456	29.55	29.463		1360
G3UW82		Myh2	68	1	37.5	113.05	NaN	NaN	NaN	24.854	24.397	24.212	NaN	NaN	NaN		1361
G3UWC2;Q9CZR2;Q0VDM6;O35409	N-acetylated-alpha-linked acidic dipeptidase 2	Naalad2	7	7	11.6	10.334	NaN	NaN	NaN	24.757	25.266	24.934	NaN	NaN	NaN		1362
G3UWE1;Q52L67;Q9CY27;A0A5F8MQC8;A0A5F8MPU6;A0A1D5RLH3;Q3TAN8;A0A1D5RLB4	Very-long-chain enoyl-CoA reductase	Tecr	8	8	22.5	15.814	27.849	27.878	28.058	28.045	28.255	27.72	28.235	28.001	27.192		1363
G3UYJ1;G3UWL8;G5E881;Q3TUH1-2;Q3TUH1	Phosphatidate cytidylyltransferase, mitochondrial	Tamm41	1	1	8.9	2.4879	21.717	NaN	NaN	NaN	NaN	22.663	22.783	22.973	23.141		1364
G3UWR2;G3UYG6;Q6Y7W8;E9Q2M5;G3UZX7;G3UYR9;Q6Y7W8-2	PERQ amino acid-rich with GYF domain-containing protein 2	Gigyf2	2	2	2.9	2.7722	NaN	NaN	NaN	NaN	NaN	22.063	NaN	NaN	20.764		1365
G3UWR9;P14438;P14434;P14437;P14436;P14435;P23150;P04228;P01910	Beta-2-microglobulin;H-2 class II histocompatibility antigen, A-U alpha chain;H-2 class II histocompatibility antigen, A-B alpha chain;H-2 class II histocompatibility antigen, A-S alpha chain;H-2 class II histocompatibility antigen, A-R alpha chain;H-2 class II histocompatibility antigen, A-F alpha chain;H-2 class II histocompatibility antigen, I-E alpha chain;H-2 class II histocompatibility anti…	H2-Aa	2	2	15.6	22.513	NaN	21.722	NaN	22.789	23.006	22.723	21.805	21.357	NaN		1366
G3UWZ0;O88379;G3UZD1;G3UXR5;G3UZ82	Bromodomain adjacent to zinc finger domain protein 1A	Baz1a	8	8	7.2	23.47	22.946	NaN	23.553	22.85	23.729	24.107	22.997	22.083	22.96		1367
G3UX26;Q60930;A0A286YCR8;D3YZT5;D3YUN8	Voltage-dependent anion-selective channel protein 2	Vdac2	14	14	53	256.45	30.805	30.795	30.777	30.595	30.678	30.549	30.82	30.764	30.849		1368
G3UXB6;G3UX33;Q8BHY8;G3UX13	Sorting nexin-14	Snx14	7	7	11	9.391	23.566	23.393	22.498	21.876	21.242	21.174	22.331	22.338	22.169		1369
G3UX48;Q7TSC1	Protein PRRC2A	Prrc2a	8	8	8	14.094	24.453	24.002	24.414	24.497	22.236	24.146	23.369	23.498	22.516		1370
G8JL74;G3UXA6;Q8BHD7-2;Q8BHD7;G3UZ01;G3UXZ8;G3UY95	Polypyrimidine tract-binding protein 3	Ptbp3	10	8	28.5	74.379	25.785	25.869	26.138	25.074	25.022	25.114	26.263	26.55	26.629		1371
G3UXL2;Q9D7G0;Q9CS42;Q8C5R8	Ribose-phosphate pyrophosphokinase 1;Ribose-phosphate pyrophosphokinase 2	Prps1l3;Prps1;Prps2;Prps1l1	2	2	7.9	15.039	25.272	25.941	25.872	25.098	25.178	25	23.318	24.53	24.564		1372
G3UXN4;Q9Z1P7	KN motif and ankyrin repeat domain-containing protein 3	Kank3	1	1	4.5	1.4331	21.205	NaN	NaN	NaN	NaN	21.1	NaN	NaN	NaN		1373
Q3MIA8;G3UXW9;Q99LD4;A0A140LJB7;B1ATU4;Q99LD4-2	COP9 signalosome complex subunit 1	Gps1	3	3	11.1	3.4078	21.905	21.771	21.465	21.797	21.711	22.113	NaN	21.041	21.647		1374
G3UXX3;Q91XH5;Q64105;G3UZ79	Sepiapterin reductase	Spr	2	2	14.2	3.3248	NaN	19.758	NaN	NaN	NaN	NaN	NaN	NaN	20.063		1375
G3UXZ5;P97371;G3UXY0;G3UWN9;G3X9K9;G3UXR1	Proteasome activator complex subunit 1	Psme1	8	8	39.5	24.913	24.081	24.532	24.449	24.599	24.651	24.952	24.297	24.518	24.445		1376
G3UY33;Q8C754-2;Q8C754	Vacuolar protein sorting-associated protein 52 homolog	Vps52	2	2	3.8	3.0683	22.592	NaN	20.314	NaN	22.448	NaN	22.732	NaN	21.375		1377
G3UY39;P19426-2;P19426	Negative elongation factor E	Nelfe	2	2	13.6	1.6172	21.072	NaN	21.644	21.602	21.63	21.226	21.082	NaN	21.39		1378
G3UY42;Q8CCS6-2;Q8CCS6;D3YUB9;D3Z5F7;D3Z055;G3UWS5	Polyadenylate-binding protein 2	Pabpn1;Gm20521	4	4	23.8	16.912	24.568	24.564	24.984	23.598	23.817	23.886	24.677	24.73	25.403		1379
G3UYD0;Q3UHU8;Q9ESZ8-5;Q9ESZ8-4;Q9ESZ8-3;Q9ESZ8-6;Q9ESZ8-2;Q9ESZ8;G3UYJ6;G3UWV2;G3UY14;G3UWP6;G3UYD7;G3UZU4;Q99NI3	General transcription factor II-I	Gtf2i	7	7	11.1	10.789	28.332	28.225	28.394	28.34	28.41	28.58	28.186	28.149	28.48		1380
Q03958;G3UYF9;A0A3Q4EBT3	Prefoldin subunit 6	Pfdn6	2	2	15.7	1.5519	21.182	21.014	NaN	21.468	21.729	21.397	20.33	21.126	NaN		1381
Q8CFZ0;G3UYP0;P63280	SUMO-conjugating enzyme UBC9	Ube2i	2	2	12.9	4.5188	24.25	24.376	24.454	23.855	24.133	24.229	NaN	23.604	23.758		1382
G3UYV7;P62858	40S ribosomal protein S28	Rps28	3	3	57.1	26.416	25.755	25.919	26.228	25.684	25.753	26.078	25.543	25.761	25.842		1383
G3UZG5;G3UZ63;G3X961;Q921I2	Kelch domain-containing protein 4	Klhdc4	10	10	21.8	52.343	25.059	25.572	25.186	26.658	26.849	26.837	22.134	22.046	23.792		1384
G3UZM1;Q69ZK6	Probable JmjC domain-containing histone demethylation protein 2C	Jmjd1c	1	1	0.4	2.3722	22.385	22.542	NaN	NaN	20.757	NaN	20.26	NaN	NaN		1385
G3UZP7;P01899;P01897;P01896;P01898;Q4KN81	H-2 class I histocompatibility antigen, D-B alpha chain;H-2 class I histocompatibility antigen, L-D alpha chain	H2-D1;H2-L	15	7	40.5	242.81	30.28	30.18	30.195	29.501	29.645	29.62	29.89	29.725	29.886		1386
G3UZY2;P97493	Thioredoxin, mitochondrial	Txn2	1	1	11.5	1.8038	19.605	19.956	NaN	22.519	22.259	22.34	19.939	19.397	19.343		1387
G3X8Q0;O89090;O89090-2	Transcription factor Sp1	Sp1	2	2	5.5	18.162	NaN	NaN	NaN	NaN	NaN	NaN	22.841	22.756	22.722		1388
Q9WUD0;G3X8Q9;P12791-2;P12791	Cytochrome P450 2B10	Cyp2b10	2	2	4.3	6.6544	NaN	NaN	21.788	23.936	23.074	24.187	NaN	NaN	NaN		1389
Q5DTZ3;G3X8R8;P59759	MKL/myocardin-like protein 2	Mkl2	2	2	2.6	1.3878	22.018	22.163	22.026	22.873	22.476	NaN	22.617	22.893	22.854		1390
G3X8T3;P16675;A2A5J8;A2A5J9	Carboxypeptidase;Lysosomal protective protein;Lysosomal protective protein 32 kDa chain;Lysosomal protective protein 20 kDa chain	Ctsa	7	7	18.5	37.938	26.161	26.222	26.283	25.437	25.837	25.454	27.723	27.718	27.693		1391
Q05BH3;G3X8X0		Dhx16	8	7	15.4	21.227	23.62	23.378	23.514	23.798	23.595	23.638	23.191	23.451	22.785		1392
G3X8X6;Q62230;H9KUZ3;Q62230-3;H9KUZ2;Q62230-2	Sialoadhesin	Siglec1	37	37	28.2	323.31	27.869	27.93	27.825	29.221	29.298	29.318	30.138	30.187	30.224		1393
G3X8X7;Q920Q4;Q920Q4-2;A2BI90	Vacuolar protein sorting-associated protein 16 homolog	Vps16	7	7	10.4	24.902	22.833	22.975	23.368	23.464	23.953	23.938	24.134	24.179	23.973		1394
G3X8Y8;Q9QUN7	Toll-like receptor;Toll-like receptor 2	Tlr2	14	14	17.1	138.34	25.487	25.36	25.806	24.472	25.173	25.069	27.253	27.54	27.51		1395
G3X920;Q9DBR3;Q9DBR3-2;Q9DBR3-3	Armadillo repeat-containing protein 8	Armc8	4	4	8.3	4.9873	21.416	21.4	21.538	20.213	NaN	21.394	21.108	21.575	21.681		1396
G3X924;Q91VC4	Plasmalemma vesicle-associated protein	Plvap	4	3	11.2	8.2277	21.117	NaN	NaN	23.418	22.409	23.568	NaN	NaN	NaN		1397
G3X926;Q9JJ80;S4R1Y5;S4R2R2;S4R2H5	Ribosome production factor 2 homolog	Rpf2	3	3	15.8	7.5946	22.851	23.142	23.543	23.882	23.522	23.494	23.448	23.425	22.949		1398
G3X928;Q6NZC7	SEC23-interacting protein	Sec23ip	1	1	2.5	1.3757	NaN	NaN	21.915	NaN	22.716	22.75	NaN	22.344	22.081		1399
G3X937;Q921R8-2;Q921R8;Q8BJA2;Q8BYR8	Solute carrier family 41 member 3;Solute carrier family 41 member 1;Solute carrier family 41 member 2	Slc41a3;Slc41a1;Slc41a2	2	2	4.7	5.4564	NaN	NaN	22.721	NaN	22.914	22.526	23.628	23.105	23.64		1400
G3X956;Q920B9	FACT complex subunit SPT16	Supt16;Supt16h	20	20	22.5	102.71	26.809	26.834	26.893	26.156	26.506	26.607	26.67	26.773	26.87		1401
G3X963;Q8CDM1	ATPase family AAA domain-containing protein 2	Atad2	1	1	1.3	1.3421	NaN	NaN	NaN	19.97	20.284	21.401	19.629	19.316	NaN		1402
G3X973;Q8R4Y4-2;Q8R4Y4;F7BK35	Stabilin-1	Stab1	17	17	8.5	86.573	27.038	27.14	27.262	25.742	25.869	25.815	27.026	27.056	26.906		1403
G3X9B1;A0A1Y7VNI1;A0A1Y7VNG8		Heatr1	14	14	8	23.739	25.252	24.877	25.319	24.586	24.884	25.374	23.793	23.4	23.84		1404
G3X9F6;F6U4F1		Sh3tc1	2	2	1.5	2.8286	NaN	NaN	NaN	NaN	NaN	NaN	22.332	NaN	22.747		1405
G3X9H5;P42859-2;P42859	Huntingtin	Htt	1	1	0.5	1.4098	NaN	NaN	NaN	NaN	NaN	NaN	NaN	NaN	NaN		1406
G3X9H7;Q8R1S4-2;Q8R1S4;A0A2I3BPM9;A0A2I3BQ92;A0A2I3BQ67;Q6P9S0	Metastasis suppressor protein 1	Mtss1	11	11	21.1	113.06	24.816	24.62	24.128	24.884	25.238	24.966	25.576	25.405	25.442		1407
G3X9I1;G5E911;Q91VU0;E9Q8C5;E9Q6F0	Protein FAM3C	Fam3c	4	4	29.4	19.276	24.553	24.495	24.798	24.028	24.076	24.131	23.9	23.923	24.068		1408
G3X9M0;Q9ER88;A0A0R4J1B9;Q9ER88-2;G3UWZ6;G3UWJ4;G3UZC0;G3UWM7;G3UYM6;G3UWR5	28S ribosomal protein S29, mitochondrial	Dap3	5	5	14.9	9.4807	23.915	23.89	23.91	24.034	24.342	24.026	23.767	23.567	23.024		1409
G3X9Q1;Q61738-4;Q61738-5;Q3TZS3;Q61738-2;Q61738-3;Q61738-6;Q61738	Integrin alpha-7;Integrin alpha-7 heavy chain;Integrin alpha-7 light chain	Itga7	5	5	5.8	23.309	22.831	22.637	22.974	22.493	NaN	22.562	NaN	NaN	NaN		1410
G3X9Q3;Q3TBD2	Minor histocompatibility protein HA-1	Hmha1	20	1	21.5	107.76	27.143	26.63	27.007	26.861	27.016	27.135	28.653	28.563	28.494		1411
G5E8G0;G3X9W0;F6ZV59;Q60668-4;Q60668-2;E9Q5B6;F6SHF3;A0A0G2JFL4;Q9D3U4	Heterogeneous nuclear ribonucleoprotein D0	Hnrnpd	8	1	27.9	86.987	27.807	27.889	27.86	25.262	25.596	25.222	27.763	27.911	27.744		1412
G3X9Z4;F6UFZ5		Pcf11	5	5	5.9	6.5543	20.427	20.453	21.888	21.174	20.57	20.944	19.891	19.473	20.327		1413
G3XA17;F7CBP1;Q62448;Q62448-2;F6TW20;F7CHS2;F7DAB1	Eukaryotic translation initiation factor 4 gamma 2	Eif4g2	11	11	15.9	72.71	25.028	24.591	24.979	24.749	24.914	25.066	24.672	24.53	24.154		1414
H3BL13;G3XA18;Q9D7V9	N-acylethanolamine-hydrolyzing acid amidase;N-acylethanolamine-hydrolyzing acid amidase subunit alpha;N-acylethanolamine-hydrolyzing acid amidase subunit beta	Naaa	2	2	11.5	4.6828	21.705	21.331	21.476	22.665	22.724	23.043	21.084	21.867	21.782		1415
G5E814;Q9D8B4	NADH dehydrogenase [ubiquinone] 1 alpha subcomplex subunit 11	Ndufa11	1	1	7.7	7.6495	22.994	22.974	23.097	22.541	22.508	22.943	23.514	24.057	23.465		1416
G5E829;A0A1W2P7C7;A0A1W2P7R3;A0A1W2P772;A0A1W2P6X7;A0A1W2P882;A0A1W2P867	Plasma membrane calcium-transporting ATPase 1	Atp2b1	26	12	26.7	251.12	27.402	27.488	27.651	27.429	27.503	27.619	28.606	28.734	28.674		1417
G5E850;P56395;A0A494B9D8;E0CY88	Cytochrome b5	Cyb5a	6	6	65.3	48.729	28.23	28.574	28.651	28.985	28.98	29.076	28.901	28.945	28.848		1418
Q99NB9;G5E866;A0A087WNS2	Splicing factor 3B subunit 1	Sf3b1	40	40	41.1	323.31	28.964	29.022	28.981	28.268	28.29	28.351	28.578	28.779	28.778		1419
G5E870;A0A087WNZ7;A0A0B4J1N9;A0A087WRV6;A0A087WP92;A0A087WQ02;Q3TP48;A0A087WSG4;A0A087WS65;A0A087WS33	E3 ubiquitin-protein ligase TRIP12	Trip12	33	33	23.6	241.94	27.135	27.175	27.244	26.528	26.685	26.709	26.318	26.461	26.319		1420
G5E874;Q61092	Laminin subunit gamma-2	Lamc2	8	8	9.1	25.365	NaN	NaN	NaN	24.935	25.373	25.679	NaN	NaN	NaN		1421
G5E897;A0A1L1SRB2		Kdelc2	3	3	9.5	20.747	23.21	22.983	22.629	21.813	22.773	22.022	22.71	23.072	23.212		1422
G5E899;P22777	Plasminogen activator inhibitor 1	Serpine1	17	17	48.5	93.959	26.995	27.039	27.213	27.761	27.814	27.756	NaN	NaN	NaN		1423
G5E8C3;Q8BHL4	Retinoic acid-induced protein 3	Gprc5a	4	4	18.8	125.25	NaN	NaN	NaN	27.27	27.416	27.3	NaN	NaN	NaN		1424
G5E8C4;Q8BRH0;A0A0R4J173;Q8BRH0-2;D3Z2Z3	Transmembrane and TPR repeat-containing protein 3	Tmtc3	10	10	17	44.214	24.916	24.74	24.926	24.954	24.813	24.622	25.215	24.936	24.88		1425
Q8K1X1;G5E8J3;A0A0U1RQ40	WD repeat-containing protein 11	Wdr11	12	12	12.2	48.672	25.804	25.921	25.933	25.573	25.885	25.853	25.946	26.087	26.11		1426
G5E8J9;Q8CFE4;Q8CFE4-2	SCY1-like protein 2	Scyl2	3	3	6.4	11.045	NaN	NaN	21.34	NaN	22.422	21.783	NaN	NaN	NaN		1427
G5E8L1;Q8BWD8;E0CYC4;E9Q6E2;Q8R3L8-3;Q8R3L8	Cyclin-dependent kinase 19;Cyclin-dependent kinase 8	Cdk19;Cdk8	2	2	6.3	1.9278	21.098	22.309	21.534	NaN	21.488	21.118	NaN	NaN	NaN		1428
G5E8M9;P35330;B1ARJ2;G3UWJ5	Intercellular adhesion molecule 2	Icam2	4	4	23.5	4.9121	24.363	24.743	24.475	24.211	24.033	23.956	24.216	24.386	24.515		1429
G5E8S0;Q9D4H9-3;Q9D4H9;Q9D4H9-2	PHD finger protein 14	Phf14	2	2	4.3	1.9034	NaN	21.193	NaN	21.146	NaN	NaN	NaN	NaN	NaN		1430
G5E8T3;Q9D104;Q9D7A6		Srp19	3	3	23.3	31.061	23.962	24.413	23.894	24.715	24.774	24.876	22.815	23.477	24.122		1431
G5E8V9		Arfip1	3	1	13.7	5.1839	22.921	22.088	22.052	22.109	NaN	22.276	22.023	22.148	NaN		1432
G5E8W9;O88876;B1ARS9;O88876-2	Short-chain dehydrogenase/reductase 3	Dhrs3	3	3	14.9	10.936	23.711	23.701	24.05	23.577	23.693	23.695	23.749	23.473	23.266		1433
G5E902;Q8VEM8	Phosphate carrier protein, mitochondrial	Slc25a3	13	13	30.2	323.31	30.203	30.275	30.303	29.833	29.898	30.017	30.285	30.392	30.385		1434
G5E924;Q8R081;G3UY38;G3UY56;G3UYY3	Heterogeneous nuclear ribonucleoprotein L	Hnrnpl	20	20	41.1	221.78	29.558	29.52	29.51	27.702	28.011	28.138	29.423	29.565	29.639		1435
G8JL51;Q8K202-3;Q8K202-2;Q8K202	DNA-directed RNA polymerase I subunit RPA49	Polr1e	2	2	6.1	3.1566	NaN	NaN	NaN	NaN	NaN	21.198	NaN	NaN	NaN		1436
G8JL54;Q8VI86;Q8K4M5	COMM domain-containing protein 1	Commd1	1	1	10.8	7.0359	NaN	NaN	NaN	NaN	21.135	21.107	NaN	NaN	22.383		1437
G8JL64;Q8BG84-5;Q8BG84-2;Q8BG84-6;Q8BG84	Leukocyte-associated immunoglobulin-like receptor 1	Lair1	2	2	9.8	5.1192	22.303	22.845	22.385	21.861	22.448	NaN	22.758	22.809	22.8		1438
G8JL73;Q3V209-2;Q3V209	Transmembrane and ubiquitin-like domain-containing protein 2	Tmub2	2	2	10.9	3.6324	24.047	22.466	NaN	22.555	22.625	23.275	22.836	23.156	22.429		1439
Q8BMS7;H3BLI6;H3BL44;H3BIX7;Q3UZR5;Q80XR2;H3BLC2;H3BKB1;H3BJY0	Calcium-transporting ATPase;Calcium-transporting ATPase type 2C member 1	Atp2c1	10	10	20.5	50.924	25.159	25.198	25.096	25.282	24.776	24.685	25.092	25.077	25.338		1440
H3BKM0;H3BIY9;Q9DBG3;Q9DBG3-2;H3BJ06	AP complex subunit beta;AP-2 complex subunit beta	Ap2b1	28	17	39.8	323.31	29.328	29.287	29.319	29.693	29.693	29.739	30.185	30.182	30.186		1441
Q3TB04;H3BIZ7;Q8BIE6;Q8BIE6-2;H3BL79;H3BJN6	FERM domain-containing protein 4A	Frmd4a	4	4	9.6	15.2	22.601	22.236	21.971	NaN	21.065	22.184	NaN	21.567	21.587		1442
H3BJ30;H3BJW3;Q6NVF9;H3BLM9;H3BKW0	Cleavage and polyadenylation specificity factor subunit 6	Cpsf6	4	4	9.6	60.12	23.881	23.524	24.313	23.681	23.41	23.277	24.543	24.107	24.643		1443
H3BJU7;Q60875;Q60875-4;Q60875-5;H3BKH9;H3BJ40;H3BJ45;H3BJX8;Q60875-3;Q60875-2;H3BLF9;H3BL15;H3BJ59;H3BIX8;H3BLJ1;H3BJ48;H3BJM4	Rho guanine nucleotide exchange factor 2	Arhgef2	28	28	37.2	165.79	27.819	27.835	27.817	28.094	28.153	28.314	27.902	27.701	27.608		1444
H3BJ97;Q99JR5	Tubulointerstitial nephritis antigen-like	Tinagl1	3	3	7.4	8.6388	24.86	24.531	24.213	24.28	24.835	25.165	23.853	23.808	24.183		1445
H3BJA3;O09172;A0A0G2JDI4;F6VNW5	Glutamate--cysteine ligase regulatory subunit	Gclm	2	2	14.1	8.7493	22.927	23.317	22.913	23.28	23.054	NaN	23.847	22.638	22.934		1446
H3BJP2;H3BLJ9;H3BJL6;H3BKH6;Q9R0P3;H3BK43;H3BJC6;H3BL99	S-formylglutathione hydrolase	Esd	6	6	38.5	189.33	26.436	26.644	26.451	27.3	27.325	27.276	26.144	26.417	26.507		1447
H3BJN3;H3BKT0;P70403;H3BJ26;H3BLJ7	Protein CASP	Cux1	18	4	37.6	39.842	26.065	26.361	26.258	25.306	25.246	25.466	25.29	25.38	25.499		1448
H3BJS0;E9PY90;E9Q3S2;H3BKH2;A0A1W2P711;Q91ZV0-3;Q91ZV0;H3BJI6;H3BK44;H3BK48;H3BKL6;H3BL19;H3BJ71;H3BJS5;H3BJ35;H3BJY7	Melanoma inhibitory activity protein 2	Ctage5;Mia2	21	21	34.9	323.31	26.856	26.845	26.842	26.578	26.373	26.437	26.599	26.869	26.838		1449
H3BK65;P42567;Q5JC28;F6W2Q5;A0A0R4J0A0;P42567-2;H3BJB8;H3BLE4	Epidermal growth factor receptor substrate 15	Eps15	14	14	26.9	109.61	24.051	23.539	24.212	23.908	24.044	24.265	25.377	25.13	25.36		1450
H3BK73;Q8R1J9;Q8R1J9-2;P0C7W3	Torsin-2A;Prosalusin;Salusin-beta	Tor2a	2	2	10.8	7.141	23.264	23.186	23.054	NaN	22.801	NaN	22.533	22.623	23.059		1451
H3BKM2;Q80YV2;D3Z3D0;Q80YV2-2;D3Z0B2	Nuclear-interacting partner of ALK	Zc3hc1	3	3	9.8	3.1094	20.909	NaN	NaN	NaN	20.816	NaN	20.96	NaN	NaN		1452
H3BL08;Q8C172	Ceramide synthase 6	Cers6	2	2	4.1	1.4834	22.891	22.79	22.883	21.974	22.147	21.694	22.662	21.824	22.334		1453
H3BL37;O08784;H3BIX0;F6R3V4;H3BK88	Treacle protein	Tcof1	26	26	24.5	185.37	28.087	28.2	28.075	27.211	27.422	27.52	27.497	27.788	27.776		1454
Q921G6;H3BLL3;H3BIX9	Leucine-rich repeat and calponin homology domain-containing protein 4	Lrch4	7	7	21	47.577	22.428	23.048	23.215	23.357	22.646	23.496	24.246	24.38	25.236		1455
Q811D0-3;Q811D0;Q811D0-2;H7BWY4;E9Q9H0;D3Z3B8;S4R2T8;F6UDT8;A0A571BEZ4;A0A571BEK3;E9Q2L2;D3YUZ8;Q91XM9-8;A0A338P6J0;Q91XM9;Q91XM9-2;Q91XM9-5;Q91XM9-6;Q91XM9-4;Q91XM9-3;Q91XM9-7	Disks large homolog 1	Dlg1	8	7	18.6	16.768	24.108	24.162	23.824	24.435	24.666	24.586	24.04	23.719	23.855		1456
H7BX26;Q6A065;A0A0A6YXK7;Q6A065-3;A0A0A6YVZ3;A0A0A6YX99;A0A0A6YWV9;A0A0A6YXR9;Q6A065-2	Centrosomal protein of 170 kDa	Cep170	15	15	14	30.147	24.856	24.561	24.287	24.693	24.29	24.48	21.9	23.551	23.524		1457
H7BX59;Q9WU56-4;Q9WU56-2;Q9WU56-3;Q9WU56	tRNA pseudouridine synthase;tRNA pseudouridine synthase A, mitochondrial	Pus1	3	3	10.9	21.044	22.318	22.616	23.367	NaN	NaN	NaN	21.747	21.866	21.556		1458
H7BX88;P47934;B7ZDD7;F7BF80;A2AWJ5	Carnitine O-acetyltransferase	Crat	8	8	16.9	25.712	24.504	23.602	24.184	24.499	24.892	25.379	24.444	24.5	24.736		1459
H7BX89;Q9R1X4-3;Q9R1X4-6;Q9R1X4-2;Q9R1X4	Protein timeless homolog	Timeless	1	1	2.1	1.6674	NaN	NaN	NaN	NaN	NaN	NaN	NaN	NaN	NaN		1460
H7BX94;Q9Z2Q2	Lysine-rich nucleolar protein 1	Knop1	1	1	2.4	4.0348	21.02	NaN	NaN	21.466	NaN	NaN	NaN	NaN	NaN		1461
H7BX95;Q6PDM2;Q6PDM2-3;Q6PDM2-2;F6QXN3;F7AI47	Serine/arginine-rich splicing factor 1	Srsf1	6	6	27.7	9.2842	24.098	23.999	23.909	23.063	23.389	23.19	24.121	24.414	24.512		1462
H9KV00;Q9QX47-3;Q9QX47;H9KV01;H9KV15;Q9QX47-4;Q9QX47-2;H9KV02;F7CU80	Protein SON	Son	17	17	12.3	64.556	26.429	26.457	26.487	25.795	25.464	25.867	25.82	25.855	25.641		1463
P83093;I1E4X8;F6WBP9	Stromal interaction molecule 2	Stim2	3	3	9.2	7.0415	21.293	20.742	20.85	NaN	21.199	21.214	20.819	NaN	20.761		1464
I7HJQ9;Q9Z2C4;Q8CIU6;Q8CIU3;Q8CIU5;I7HPV7;F6T9H9	Myotubularin-related protein 1	Mtmr1	2	2	3.6	21.327	22.145	22.391	22.405	22.314	21.995	22.999	22.384	NaN	22.713		1465
I7HLV2;Q6ZWV3;P86048	60S ribosomal protein L10;60S ribosomal protein L10-like	Rpl10;Rpl10l	4	4	16.4	88.887	24.565	25.03	25.07	25.987	26.442	26.706	25.673	25.721	25.927		1466
I7HPY1;I7HLV5;Q9D8T0;J3JS95;I7HJS7	Protein FAM3A	Fam3a	3	3	22.9	5.93	23.184	24.058	24.13	22.544	NaN	22.64	21.977	22.463	22.283		1467
J3KMG3;J3KMH5		Mia3	20	1	25.5	2.233	23.004	23.171	23.152	22.759	22.579	23.099	NaN	22.684	22.993		1468
J3QJX3;Q9Z2G6-2;Q9Z2G6	Protein sel-1 homolog 1	Sel1l	12	12	26.2	143.08	26.65	26.635	26.477	26.373	26.3	26.335	26.256	26.258	26.427		1469
J3QMG3;Q60931	Voltage-dependent anion-selective channel protein 3	Vdac3	10	10	44	323.31	28.691	28.425	28.49	28.127	28.022	28.172	28.583	28.544	28.422		1470
J3QMM7;K3W4M4;Q9CZ42-3;Q9CZ42;J3QN06;Q9CZ42-2;J3QPU6	ATP-dependent (S)-NAD(P)H-hydrate dehydratase	Carkd	6	6	27.8	36.221	25.465	25.225	25.328	24.428	24.334	25.041	24.939	25.26	24.515		1471
J3QMX8;Q8BJM5	Zinc transporter 6	Slc30a6	2	2	8.6	5.0875	23.549	23.445	23.646	23.405	23.199	23.431	23.38	23.062	23.54		1472
J3QMY1;J3QP94;Q8VID5	ATP-dependent DNA helicase Q5	Recql5	1	1	4.8	1.4121	NaN	NaN	22.199	NaN	NaN	NaN	22.085	NaN	NaN		1473
J3QN31;P28650;P28650-2	Adenylosuccinate synthetase isozyme 1	Adssl1	1	1	2.3	1.6893	NaN	20.502	20.541	NaN	21.011	21.151	20.97	20.935	21.053		1474
J3QNE8;Q5I012-4;Q5I012-3;Q5I012-2;Q5I012	Putative sodium-coupled neutral amino acid transporter 10	Slc38a10	8	8	12.5	67.723	24.82	24.737	24.786	24.9	24.781	24.94	23.917	24.529	24.46		1475
K3W4Q8;P18572-2;P18572;J3QP71	Basigin	Bsg	7	7	27.5	34.228	24.875	25.6	25.373	25.967	25.728	26.167	25.962	25.078	25.419		1476
K3W4T3;Q9Z1G4-3;Q9Z1G4-2;A2A599	V-type proton ATPase subunit a;V-type proton ATPase 116 kDa subunit a isoform 1	Atp6v0a1	27	1	33.4	323.31	27.826	27.704	27.756	28.199	28.417	28.456	29.58	29.48	29.558		1477
K4DI67;Q6ZQK0	Condensin-2 complex subunit D3	Ncapd3	1	1	1.9	2.6439	NaN	NaN	NaN	NaN	22.693	22.393	NaN	NaN	21.938		1478
K4DI77;Q5ND34-2;Q5ND34;Q5ND34-3;F6XD87	WD repeat-containing protein 81	Wdr81	11	11	10.4	35.946	23.704	NaN	24.054	22.419	23.972	23.471	26.003	25.152	25.947		1479
Q80SU7;L7N451;H3BL64	Interferon-induced very large GTPase 1	Gvin1	18	18	10.5	45.802	24.923	25.384	25.333	22.648	24.108	23.835	21.287	23.135	23.356		1480
M0QW48		Metap2	10	1	44.2	1.3716	22.321	20.955	21.353	NaN	NaN	NaN	NaN	NaN	NaN		1481
M0QWC2;Q9CQV6	Microtubule-associated proteins 1A/1B light chain 3B	Map1lc3b	1	1	8.8	1.4598	20.583	23.301	23.34	24.239	24.776	24.996	23.354	23.598	24.185		1482
M0QWP1;Z4YK85;A2ASQ1-3;A2ASQ1-2;A2ASQ1;Z4YJS5	Agrin;Agrin N-terminal 110 kDa subunit;Agrin C-terminal 110 kDa subunit;Agrin C-terminal 90 kDa fragment;Agrin C-terminal 22 kDa fragment	Agrn	13	13	9.9	231.7	23.998	23.511	23.45	27.914	28.43	28.04	NaN	NaN	22.615		1483
M0QWY0;O70378;M0QWP2;M0QWI7;M0QWC9	ER membrane protein complex subunit 8	Emc8	7	7	61.7	38.967	26.374	25.942	25.069	26.205	26.079	25.888	25.159	25.425	25.53		1484
O08528;E9Q5B5;E9Q9M6	Hexokinase-2;Hexokinase	Hk2	23	18	27.8	219.85	27.797	27.896	28.026	26.724	26.685	26.817	27.712	27.664	27.83		1485
O08529	Calpain-2 catalytic subunit	Capn2	6	6	11.4	9.608	21.966	22.348	22.071	23.905	23.947	24.142	22.715	22.055	21.457		1486
O08530	Sphingosine 1-phosphate receptor 1	S1pr1	1	1	3.7	2.9625	NaN	NaN	NaN	NaN	NaN	NaN	NaN	NaN	NaN		1487
O08547;E9Q6R3;A0A0G2JF08;D6RES2	Vesicle-trafficking protein SEC22b	Sec22b	13	13	60.9	323.31	28.526	28.375	28.558	28.197	28.222	28.422	28.33	28.234	28.241		1488
O08553;Q6P1J1;P97427;Q71H75	Dihydropyrimidinase-related protein 2	Dpysl2	18	15	48.4	290.38	27.156	27.36	27.188	27.832	27.832	27.805	26.225	26.474	26.282		1489
O08573-2;B1AQR8;G3X9T7;O08573-3;O08573	Galectin-9;Galectin	Lgals9	6	6	24.2	279.98	26.482	26.591	26.751	25.866	25.801	26.108	25.971	26.171	26.08		1490
O08579;Q3THM8;I7HJS1;B7FAU5	Emerin	Emd	14	14	72.2	222.73	28.119	28.287	28.206	27.941	28.157	28.267	27.044	27.377	27.407		1491
O08583;O08583-2;Q9JJW6-2;G3X9I4;Q9JJW6	THO complex subunit 4;Aly/REF export factor 2	Alyref;Alyref2	9	9	38	121.36	28.377	28.484	28.676	27.946	27.926	27.676	27.894	27.755	27.703		1492
O08599-2;O08599;A0A140LHJ4	Syntaxin-binding protein 1	Stxbp1	9	9	22.2	19.217	24.084	24.565	24.649	24.699	23.979	24.172	23.41	23.056	22.733		1493
O08600	Endonuclease G, mitochondrial	Endog	2	2	15.3	2.1101	NaN	21.564	NaN	NaN	21.83	21.792	NaN	NaN	22.01		1494
Q3TMN1;Q3UI33;O08663;M0QWM9;M0QW69;M0QWX0	Methionine aminopeptidase 2;Methionine aminopeptidase	Metap2	13	4	30.8	183.22	26.376	26.251	26.32	26.494	26.596	26.394	26.111	26.21	26.223		1495
O08688	Calpain-5	Capn5	2	2	3.8	2.752	NaN	NaN	NaN	NaN	NaN	NaN	NaN	NaN	20.434		1496
O08692	Neutrophilic granule protein	Ngp	1	1	12.6	2.0083	20.992	23.379	23.065	NaN	NaN	NaN	NaN	NaN	NaN		1497
O08734;F7CUQ1;Q91WX5	Bcl-2 homologous antagonist/killer	Bak1	4	4	34	21.418	25.155	25.161	24.914	24.82	24.831	24.822	25.55	25.335	25.313		1498
O08749	Dihydrolipoyl dehydrogenase, mitochondrial	Dld	8	8	19.3	315.37	27.125	27.086	27.038	27.173	27.321	27.475	26.871	27.101	27.128		1499
O08795-2;O08795;A0A1L1ST83	Glucosidase 2 subunit beta	Prkcsh	15	15	29.7	117.6	28.319	28.347	28.431	27.165	27.288	27.44	27.594	27.68	27.677		1500
O08797;Q8VHQ1;Q8BMT0;Q80UK5;O08806;F6V5V4		Serpinb9;Serpinb9g;Serpinb9d;Serpinb9f;Serpinb9e;Gm11397	2	2	6.4	3.878	NaN	NaN	NaN	NaN	NaN	NaN	NaN	NaN	NaN		1501
O08807;B1AZS9	Peroxiredoxin-4	Prdx4	8	7	34.3	64.412	29.556	29.438	29.435	28.596	28.446	28.462	29.493	29.33	29.192		1502
O08912	Polypeptide N-acetylgalactosaminyltransferase 1;Polypeptide N-acetylgalactosaminyltransferase 1 soluble form	Galnt1	3	3	7	16.383	22.486	22.994	24.021	22.98	23.321	22.928	23.714	23.818	23.53		1503
O08917;G3UYU4;G3UZZ5;G3UWW8;G3XA73	Flotillin-1	Flot1	20	20	53	289.43	23.834	24.79	24.833	27.252	27.371	27.517	27.382	27.236	27.503		1504
Q99LD8;O08972;G3UZR0	N(G),N(G)-dimethylarginine dimethylaminohydrolase 2	Ddah2	2	2	11.6	1.8366	NaN	NaN	NaN	NaN	NaN	NaN	NaN	NaN	19.305		1505
Q3TMX0;O08992;A2AKJ9;A2AKJ6;H3BLG5;A2AKJ5	Syntenin-1	Sdcbp	5	5	25.8	57.98	26.812	26.338	26.372	27.047	27.148	27.333	26.855	26.682	27.023		1506
O09005	Sphingolipid delta(4)-desaturase DES1	Degs1	5	5	16.1	159.03	26.095	26.121	26.29	26.797	27.217	26.551	25.669	26.433	26.432		1507
O09043	Napsin-A	Napsa	1	1	2.1	3.6647	NaN	NaN	NaN	26.802	27.007	26.931	NaN	NaN	23.063		1508
Q9D3L3;O09044;B0R030;B0R029;E9Q8A1	Synaptosomal-associated protein;Synaptosomal-associated protein 23	Snap23	14	13	68.8	323.31	27.055	27.156	27.163	27.639	27.511	27.769	28.654	28.582	28.69		1509
O09047	C3a anaphylatoxin chemotactic receptor	C3ar1	3	3	5.5	3.2147	26.528	24.83	25.434	19.339	21.305	NaN	26.471	24.77	25.439		1510
O09106	Histone deacetylase 1	Hdac1	7	4	20.7	85.387	27.029	27.23	27.129	26.586	26.787	26.806	26.567	26.69	26.644		1511
O09111	NADH dehydrogenase [ubiquinone] 1 beta subcomplex subunit 11, mitochondrial	Ndufb11	4	4	45	45.841	25.636	25.794	25.747	25.564	25.526	25.602	25.772	26.051	25.948		1512
O09117-2;D6RFU9;O09117	Synaptophysin-like protein 1	Sypl1;Sypl	4	4	21.4	11.063	25.178	25.539	25.915	25.192	25.574	25.415	25.196	25.448	25.379		1513
O09131;A0A494BAB1	Glutathione S-transferase omega-1	Gsto1	3	3	15	1.5396	NaN	20.841	NaN	22.027	22.012	22.362	NaN	21.484	21.307		1514
O09159	Lysosomal alpha-mannosidase	Man2b1	16	16	21.8	112.42	24.624	25.481	25.37	25.344	25.874	25.556	27.303	27.431	27.653		1515
Q9CQM8;O09167	60S ribosomal protein L21	Rpl21	4	4	31.9	38.363	26.262	26.465	26.439	26.75	26.623	26.792	26.684	26.809	26.635		1516
O35074;Q8BXC0	Prostacyclin synthase	Ptgis	15	15	37.1	259.5	24.793	24.701	24.56	26.877	27.103	26.985	28.936	29.132	28.985		1517
O35075	Down syndrome critical region protein 3 homolog	Dscr3	3	3	13.1	6.8513	22.276	22.532	22.735	22.232	22.806	23.53	23.534	23.962	23.629		1518
O35114	Lysosome membrane protein 2	Scarb2	7	7	17.8	16.205	26.039	26.036	26.048	27.373	27.524	27.658	27.544	27.494	27.633		1519
O35129;F6QPR1;F6Q8V7	Prohibitin-2	Phb2	14	14	53.5	227.26	29.457	29.362	29.316	29.546	29.525	29.523	29.716	29.682	29.677		1520
O35130;A0A0N4SUL6	Ribosomal RNA small subunit methyltransferase NEP1	Emg1	5	5	34	40.936	24.31	24.322	24.816	23.404	23.801	23.561	23.318	21.637	23.042		1521
O35134;A0A0U1RPM9;A0A0U1RPX8	DNA-directed RNA polymerase I subunit RPA1	Polr1a	9	9	8.2	12.308	23.286	23.247	23.071	23.384	23.018	23.423	22.005	22.764	22.532		1522
O35218	Cleavage and polyadenylation specificity factor subunit 2	Cpsf2	7	7	17	15.565	24.127	23.573	23.212	22.808	22.793	22.71	23.18	22.851	23.043		1523
O35226-3;O35226-2;O35226-5;O35226-4;O35226;F7AI87	26S proteasome non-ATPase regulatory subunit 4	Psmd4	3	3	17.1	2.7765	23.389	23.434	23.351	24.118	23.82	23.805	23.707	23.309	23.881		1524
O35286;Q497W9;A0A0G2JG10;A0A0G2JGQ5	Pre-mRNA-splicing factor ATP-dependent RNA helicase DHX15	Dhx15	22	21	28.2	196.55	28.117	27.979	28.038	27.916	27.842	27.895	27.281	27.393	27.609		1525
O35295	Transcriptional activator protein Pur-beta	Purb	5	5	44.4	37.797	23.775	23.751	24.276	23.77	23.65	24.086	23.639	23.944	23.715		1526
O35298	Acyloxyacyl hydrolase;Acyloxyacyl hydrolase small subunit;Acyloxyacyl hydrolase large subunit	Aoah	1	1	4.7	2.1273	NaN	NaN	NaN	NaN	NaN	NaN	NaN	20.238	NaN		1527
O35316;A0A0U1RQA5;A0A0U1RP20;A0A0U1RQA0	Sodium- and chloride-dependent taurine transporter	Slc6a6	5	5	10.3	23.291	23.687	22.798	23.187	24.726	25.021	24.765	24.233	23.914	23.886		1528
Q9D8S5;O35326	Serine/arginine-rich splicing factor 5	Srsf5	4	3	17.4	46.352	23.26	23.52	23.729	22.68	22.78	22.837	23.508	23.332	23.387		1529
O35343;A0A0B4J1E7;D3YTN1	Importin subunit alpha-3	Kpna4	4	3	12.9	61.28	24.321	24.639	24.41	24.777	25.023	25.099	24.004	24.471	23.924		1530
O35344	Importin subunit alpha-4	Kpna3	4	3	10.6	3.4479	NaN	NaN	NaN	23.887	NaN	23.793	NaN	NaN	NaN		1531
O35345;Q4FJZ2;A2ADZ6	Importin subunit alpha-7;Importin subunit alpha	Kpna6	3	3	8.8	4.5566	NaN	NaN	NaN	21.019	20.963	NaN	20.999	20.61	NaN		1532
O35368;O35368-3;E9PUG6;A0A0R4J0H6;E9QAN9;O35368-2	Interferon-activable protein 203	Ifi203	5	3	15.2	3.762	22.479	22.504	NaN	NaN	NaN	NaN	20.493	NaN	20.992		1533
O35375-5;O35375-6;O35375-2;O35375-3;O35375-4;O35375	Neuropilin-2	Nrp2	9	9	13.7	37.288	23.699	23.808	23.693	23.737	23.234	23.068	22.588	22.678	NaN		1534
O35379;E9Q1I5	Multidrug resistance-associated protein 1	Abcc1	28	28	24.8	323.31	26.213	26.43	26.283	26.299	26.637	26.605	27.697	27.728	27.737		1535
O35382;Q8C391;Q9CXE1	Exocyst complex component 4	Exoc4	32	32	39.3	244.49	27.412	27.38	27.399	27.339	27.278	27.322	27.674	27.725	27.817		1536
O35405;D6RCG9;D3Z179;D3YY25	Phospholipase D3	Pld3	7	7	18.9	18.196	25.495	25.36	25.287	26.623	26.461	26.588	25.707	25.728	25.978		1537
O35435;E9Q1V3;D3YZY5;F6TCT7;F6ZQJ5	Dihydroorotate dehydrogenase (quinone), mitochondrial	Dhodh	7	7	29.6	18.812	23.109	23.25	22.966	23.642	23.669	23.574	24.182	24.297	24.411		1538
O35445	E3 ubiquitin-protein ligase RNF5	Rnf5	1	1	8.3	1.6418	NaN	NaN	NaN	NaN	NaN	NaN	NaN	NaN	NaN		1539
O35459;F7B227	Delta(3,5)-Delta(2,4)-dienoyl-CoA isomerase, mitochondrial	Ech1	11	11	39.1	323.31	25.792	25.447	25.792	27.624	27.521	27.417	25.478	25.509	25.36		1540
O35465;O35465-2;F6WP10;D3Z597	Peptidyl-prolyl cis-trans isomerase FKBP8	Fkbp8	6	6	18.9	184.86	26.846	26.773	26.779	26.605	26.678	26.778	26.354	26.228	26.521		1541
O35516-2;O35516	Neurogenic locus notch homolog protein 2;Notch 2 extracellular truncation;Notch 2 intracellular domain	Notch2	4	4	3	5.9626	NaN	NaN	21.244	NaN	21.523	22.154	21.673	21.807	22.456		1542
O35566;A0A1B0GRG3;A0A1B0GSK8;A0A1B0GSP0	CD151 antigen	Cd151	5	5	17	16.903	24.633	24.579	24.923	27.113	27.412	27.722	22.736	NaN	22.976		1543
O35593	26S proteasome non-ATPase regulatory subunit 14	Psmd14	3	3	17.7	6.4761	23.485	24.045	23.936	24.06	23.9	24.338	23.673	23.693	23.637		1544
O35598;E9PYF2;D3Z1E6	Disintegrin and metalloproteinase domain-containing protein 10	Adam10	8	8	10.7	31.656	25.413	25.667	25.57	26.12	26.341	26.576	26.192	26.41	26.217		1545
O35601;O35601-2;A0A2I3BRH1;A0A2I3BPY6;F6V072	FYN-binding protein	Fyb	21	21	34.4	109.53	28.132	28.209	28.132	25.819	25.959	25.687	28.299	28.357	28.421		1546
O35604	Niemann-Pick C1 protein	Npc1	8	8	6.6	186.29	26.095	26.4	26.233	26.726	26.779	26.849	27.821	27.709	27.687		1547
O35608	Angiopoietin-2	Angpt2	4	4	9.5	6.7589	22.787	22.743	23.087	21.981	23.143	22.723	NaN	NaN	NaN		1548
O35623	BET1 homolog	Bet1	2	2	24.6	100.91	23.667	24.111	23.682	23.368	23.927	24.09	24.105	23.691	23.983		1549
O35639;Q3TET3;A0A0G2JGL7;A0A0G2JDV9	Annexin A3;Annexin	Anxa3	17	17	51.7	231.64	27.034	27.135	27.262	28.845	28.894	28.878	27.388	27.427	27.407		1550
Q5SVG5;Q5SVG4;O35643;Q5SWR0	AP-1 complex subunit beta-1	Ap1b1	24	13	31.2	65.816	26.992	27.055	26.829	25.966	26.291	26.05	26.927	26.93	26.67		1551
O35654;A8Y5G7	DNA polymerase delta subunit 2	Pold2	4	4	12.6	22.194	22.196	21.547	NaN	22.818	23.242	22.816	22.185	22.707	21.853		1552
O35682;A0A0N4SW94	Myeloid-associated differentiation marker	Myadm	5	5	15.9	90.265	25.328	25.274	25.508	26.804	27.013	26.874	27.182	27.348	27.277		1553
O35685	Nuclear migration protein nudC	Nudc	3	3	9	2.8835	23.868	23.981	23.289	24.366	24.844	24.899	23.378	23.768	23.828		1554
O35691;Q3TUQ5;A0A1W2P6S1	Pinin	Pnn	14	14	23	48.115	26.137	25.825	25.61	25.804	25.732	25.452	25.717	25.669	25.839		1555
O35704	Serine palmitoyltransferase 1	Sptlc1	9	9	29.6	160.21	27.139	26.807	27.078	27.311	27.171	27.094	26.758	26.699	26.77		1556
Q8C2Q7;O35737	Heterogeneous nuclear ribonucleoprotein H;Heterogeneous nuclear ribonucleoprotein H, N-terminally processed	Hnrnph1	11	6	33.9	323.31	28.115	28.342	28.468	27.295	27.193	27.478	28.193	28.734	28.547		1557
O35744	Chitinase-like protein 3	Chil3	14	10	42.7	213.9	NaN	19.974	21.626	28.065	28.158	28.05	NaN	NaN	NaN		1558
O35841	Apoptosis inhibitor 5	Api5	12	12	25.4	47.003	26.728	26.605	26.534	25.333	25.289	25.169	26.789	26.273	26.284		1559
O35857	Mitochondrial import inner membrane translocase subunit TIM44	Timm44	6	6	16.2	101.07	25.451	25.158	25.483	25.128	25.35	25.23	25.346	25.155	25.267		1560
O35864;A0A087WQA8;A0A087WQ60	COP9 signalosome complex subunit 5	Cops5	4	4	20.4	4.2575	21.424	NaN	NaN	22.112	22.686	23.822	20.709	21.234	21.518		1561
O35887;G3UWV3;G3V004;G3UWR0;G3UXA3;G3UXA8;G3UY49	Calumenin	Calu	12	1	48.9	4.1621	19.715	19.797	NaN	24.002	NaN	NaN	NaN	NaN	19.309		1562
O35955	Proteasome subunit beta type-10	Psmb10	1	1	7.3	2.8639	20.017	NaN	20.279	20.738	20.735	20.665	NaN	19.738	NaN		1563
O35972;A0A1B0GSZ9;A0A1B0GQZ1	39S ribosomal protein L23, mitochondrial	Mrpl23	4	4	34.2	10.822	22.7	22.03	22.497	21.927	22.278	22.632	21.567	22.3	21.922		1564
O35988	Syndecan-4	Sdc4	3	3	21.7	31.259	25.049	25.035	25.204	24.449	24.454	24.734	NaN	NaN	NaN		1565
O54692;A0A1L1SST9	Centromere/kinetochore protein zw10 homolog	Zw10	5	5	10.4	12.194	20.91	22.385	22.249	22.866	22.504	22.869	21.782	21.646	22.934		1566
O54724	Polymerase I and transcript release factor	Ptrf	14	14	43.6	323.31	27.776	28.393	28.234	30.32	30.26	30.304	24.565	24.418	24.73		1567
O54734	Dolichyl-diphosphooligosaccharide--protein glycosyltransferase 48 kDa subunit	Ddost	16	16	49	323.31	30.082	29.9	29.862	29.909	29.852	29.84	30.132	29.954	29.944		1568
O54774	AP-3 complex subunit delta-1	Ap3d1	33	33	33.5	323.31	28.928	28.85	28.908	29.252	29.233	29.23	29.046	29.156	29.027		1569
O54782;F6TMZ3	Epididymis-specific alpha-mannosidase	Man2b2	2	2	3.6	2.0795	NaN	21.467	21.18	21.611	21.612	22.012	NaN	NaN	22.035		1570
O54784;A0A1W2P730	Death-associated protein kinase 3	Dapk3	2	2	5.8	4.2139	22.073	21.873	21.942	22.127	21.701	21.744	NaN	21.412	21.121		1571
O54785-2;Q5NC03		Limk2	1	1	2.1	3.6174	26.002	26.349	26.078	26.29	26.271	26.34	NaN	NaN	NaN		1572
O54824-2;O54824	Pro-interleukin-16;Interleukin-16	Il16	3	3	7.2	1.5346	24.032	NaN	NaN	22.408	22.969	22.39	21.509	19.747	20.128		1573
O54825	Bystin	Bysl	7	7	22.7	27.795	24.212	24.13	24.43	24.311	24.047	24.295	22.984	21.496	22.867		1574
O54833;A0A1D5RM74;A0A1D5RLE4;A0A1D5RM55	Casein kinase II subunit alpha	Csnk2a2	14	14	52.3	323.31	27.782	27.867	27.894	27.539	27.421	27.669	26.996	26.845	26.908		1575
Q80YP4;O54865	Guanylate cyclase soluble subunit beta-1	Gucy1b3	1	1	2	2.1757	NaN	NaN	NaN	NaN	NaN	20.415	NaN	NaN	NaN		1576
O54879;A2AP78	High mobility group protein B3	Hmgb3	4	4	28.5	4.29	22.499	22.421	22.939	23.173	23.234	23.142	NaN	NaN	22.729		1577
O54890	Integrin beta-3	Itgb3	2	2	3.7	5.9193	21.319	21.227	21.323	22.803	20.097	NaN	21.093	NaN	NaN		1578
O54916-4;O54916;F6R6F1;E9Q632;O54916-3;D3Z2E3;F7AB82;D6RIN6;A0A1L1SRE4;F6YT69;O54916-2	RalBP1-associated Eps domain-containing protein 1	Reps1	7	6	16.2	35.176	NaN	23.477	NaN	24.296	24.574	24.681	23.931	24.241	24.399		1579
O54918;O54918-3;O54918-2	Bcl-2-like protein 11	Bcl2l11	2	2	11.2	1.9741	23.01	23.975	23.673	NaN	NaN	NaN	21.65	NaN	22.314		1580
O54941	SWI/SNF-related matrix-associated actin-dependent regulator of chromatin subfamily E member 1	Smarce1	14	13	43.3	41.691	26.969	26.879	26.899	25.829	26.06	26.012	26.448	26.166	26.289		1581
O54942	Claudin-5	Cldn5	1	1	7.3	1.4512	NaN	NaN	NaN	20.139	20.509	21.247	NaN	NaN	NaN		1582
O54946;F6YRQ2;A0A0G2JER9;O54946-2;G3X8S5;A0A087WP03;Q9QYI5-2;Q9QYI5-1;Q9QYI5	DnaJ homolog subfamily B member 6	Dnajb6	5	5	20.8	18.931	23.807	24.299	24.096	24.521	24.876	24.627	24.024	23.956	24.121		1583
O54950;A0A2R8W6Y3;A0A2R8VHU2;D3YUS1;Q8BIQ9;Q91WG5-2;Q91WG5	5-AMP-activated protein kinase subunit gamma-1	Prkag1	3	3	11.8	34.679	NaN	NaN	24.214	24.687	NaN	24.248	NaN	NaN	NaN		1584
O54962	Barrier-to-autointegration factor;Barrier-to-autointegration factor, N-terminally processed	Banf1	3	3	42.7	7.7088	23.327	23.142	23.182	24.395	24.216	24.277	22.069	21.418	22.111		1585
Q8C4F9;Q8CB78;O54965-2;O54965;A0A0G2JEM4	E3 ubiquitin-protein ligase RNF13	Rnf13	3	3	20.1	22.878	24.658	23.628	23.516	23.369	23.399	23.402	25.749	25.67	25.734		1586
O54984;A0A1B0GRE1	ATPase Asna1	Asna1	4	4	16.1	8.1119	23.952	23.816	24.066	24.105	23.996	24.166	23.842	23.434	23.515		1587
O54988-2;O54988	STE20-like serine/threonine-protein kinase	Slk	7	6	9.6	13.952	21.996	21.718	21.708	22.32	20.071	23.167	NaN	NaN	22.823		1588
O55013	Trafficking protein particle complex subunit 3	Trappc3	5	5	30.6	8.2664	NaN	22.993	22.777	23.762	23.501	23.472	24.302	24.972	24.554		1589
O55022	Membrane-associated progesterone receptor component 1	Pgrmc1	8	8	53.8	148.71	27.239	27.435	27.492	27.07	27.044	27.328	25.863	26.275	26.514		1590
O55029	Coatomer subunit beta	Copb2	14	14	20.3	54.14	25.626	25.455	25.571	25.548	25.604	25.719	25.203	25.494	25.48		1591
O55074;Q7TN79	A-kinase anchor protein 7 isoform alpha;A-kinase anchor protein 7 isoform gamma	Akap7	1	1	14.8	1.8268	NaN	NaN	NaN	NaN	NaN	NaN	NaN	NaN	NaN		1592
O55098	Serine/threonine-protein kinase 10	Stk10	12	11	13.4	15.858	24.879	24.617	24.862	25.879	26.283	26.391	24.912	25.017	25.01		1593
O55100-2;O55100	Synaptogyrin-1	Syngr1	3	3	22	6.7393	23.26	23.244	23.463	21.928	22.032	22.263	24.72	24.724	25.013		1594
O55106;F8WH41;F6Z700;V9GXT1	Striatin	Strn	13	12	24.4	95.38	25.163	24.996	24.906	25.445	25.378	25.601	25.813	25.526	25.738		1595
O55126;Q7TMG8;A0A0G2JEV1	Protein NipSnap homolog 2	Gbas	4	4	15.7	15.066	24.812	25.046	25.14	24.248	24.412	24.441	25.435	25.459	25.394		1596
O55135;A6PWZ2	Eukaryotic translation initiation factor 6	Eif6	3	3	21.2	20.06	24.533	24.594	24.737	25.191	25.338	25.226	24.607	24.167	24.031		1597
O55142	60S ribosomal protein L35a	Rpl35a	5	5	32.7	5.4351	26.09	26.449	25.962	27.26	26.299	26.116	26.421	26.909	26.714		1598
O55143;O55143-2	Sarcoplasmic/endoplasmic reticulum calcium ATPase 2	Atp2a2	32	21	34.3	323.31	30.058	30.215	30.088	29.908	29.993	29.943	29.885	29.854	29.917		1599
O55201;O55201-2;A0A140LJ34	Transcription elongation factor SPT5	Supt5h	5	5	7.5	8.2189	20.695	20.514	20.82	20.239	NaN	NaN	20.439	20.463	21.01		1600
O55222;D3YZA5;A0A1B0GRF6;A0A1B0GR42	Integrin-linked protein kinase	Ilk	13	13	29	36.685	26.681	26.668	26.94	27.537	27.502	27.604	25.672	25.789	25.741		1601
O55234	Proteasome subunit beta type-5	Psmb5	1	1	4.9	2.0406	NaN	NaN	NaN	NaN	NaN	NaN	NaN	NaN	NaN		1602
Q9DCC1;O55236	mRNA-capping enzyme;Polynucleotide 5-triphosphatase;mRNA guanylyltransferase	Rngtt	1	1	1.7	1.3832	NaN	NaN	NaN	NaN	NaN	NaN	NaN	NaN	NaN		1603
O55242;O55242-2	Sigma non-opioid intracellular receptor 1	Sigmar1	4	4	29.6	21.409	24.727	25.039	24.897	24.852	24.654	24.668	24.991	24.85	23.854		1604
O70126	Aurora kinase B	Aurkb	3	3	11.9	4.8269	20.528	NaN	NaN	21.979	22.631	22.6	NaN	NaN	21.146		1605
O70145;A0A087WPH0	Neutrophil cytosol factor 2	Ncf2	6	6	19.2	11.922	23.426	23.711	24.253	23.749	24.203	23.696	24.318	24.008	24.225		1606
O70152;A2BDX2;F8WII3	Dolichol-phosphate mannosyltransferase subunit 1	Dpm1	13	13	53.5	162.99	27.408	27.496	27.554	27.356	27.418	27.373	27.071	27.277	27.207		1607
O70172;F6RJE8;A2ASS3	Phosphatidylinositol 5-phosphate 4-kinase type-2 alpha	Pip4k2a	14	10	36	323.31	29.018	28.954	29.071	27.29	27.439	27.412	27.913	27.923	28.029		1608
O70194;A0A2R8VK20	Eukaryotic translation initiation factor 3 subunit D	Eif3d	10	10	26.8	210	28.371	28.379	28.511	28.09	28.054	28.354	27.744	27.759	27.824		1609
O70200	Allograft inflammatory factor 1	Aif1	1	1	11.6	9.889	22.673	22.443	20.69	NaN	NaN	NaN	NaN	21.953	22.102		1610
O70251;A0A087WS46;G3UX43;G3UZ47;M0QWK5;M0QWH8	Elongation factor 1-beta	Eef1b;Eef1b2	6	6	45.8	323.31	29.432	29.305	29.391	29.495	29.336	29.474	28.699	28.75	28.753		1611
O70252;D3YX62;D3YXN4;D3Z4A2	Heme oxygenase 2	Hmox2	18	18	62.9	323.31	29.54	29.543	29.565	28.98	28.934	28.983	28.984	29.016	29.158		1612
Q3UFM6;O70279	Protein DGCR14	Dgcr14	1	1	2.5	1.7105	NaN	NaN	NaN	NaN	20.052	20.165	NaN	20.712	20.392		1613
Q6PE70;O70309;G5E8F8;O70309-2;A0A338P795	Integrin beta;Integrin beta-5	Itgb5	6	6	7.3	44.849	27.281	27.1	27.291	27.542	26.692	27.031	27.817	28.06	27.848		1614
O70310;F7APP3;A2AJH3;O70311	Glycylpeptide N-tetradecanoyltransferase 1	Nmt1	17	17	35.5	91.308	28.336	28.376	28.21	27.87	28.021	28.219	27.315	27.326	27.573		1615
S4R1E5;O70325-2;O70325;O70325-3	Glutathione peroxidase;Phospholipid hydroperoxide glutathione peroxidase, mitochondrial	Gpx4	4	4	28.7	15.452	24.043	23.922	24.287	24.973	25.426	24.883	24.546	24.842	24.783		1616
O70326	Gremlin-1	Grem1	1	1	9.8	1.4359	NaN	NaN	NaN	NaN	NaN	NaN	NaN	NaN	NaN		1617
O70400;S4R1V0	PDZ and LIM domain protein 1	Pdlim1	7	7	41	26.833	24.715	23	23.363	24.332	23.661	23.905	24.116	22.352	22.228		1618
O70423;O70423-2;A2A4I8	Membrane primary amine oxidase	Aoc3	3	3	8.1	3.8661	23.486	23.087	23.028	24.92	24.266	23.523	NaN	NaN	NaN		1619
O70435;E0CZ34;F8WH02;E0CYL6;E0CX62	Proteasome subunit alpha type-3	Psma3	2	2	11.4	1.8038	22.67	21.753	22.176	22.645	22.786	22.708	22.185	22.182	22.142		1620
Q8BH40;O70439	Syntaxin-7	Stx7	10	10	46	322.03	27.555	27.543	27.705	28.165	28.269	28.134	29.065	29.19	29.167		1621
O70475;D3YXP9	UDP-glucose 6-dehydrogenase	Ugdh	8	8	24.5	15.215	22.197	22.932	22.209	23.488	23.529	22.769	23.071	21.673	22.137		1622
O70480;Q8BSN6;A0A0A6YY66	Vesicle-associated membrane protein 4	Vamp4	4	4	36.9	37.721	23.993	24.206	24.376	24.174	24.638	24.532	24.242	24.624	24.693		1623
Q6ZWQ5;Q3TGS7;Q3V2H3;O70493	Sorting nexin-12	Snx12	5	3	24.1	8.2024	21.601	NaN	22.889	21.173	21.648	22.168	22.458	22.476	22.265		1624
O70494-3;O70494-2;O70494	Transcription factor Sp3	Sp3	1	1	3.9	5.433	22.591	22.758	22.892	NaN	22.042	21.45	21.787	22.507	23.313		1625
O70503;O70503-2	Very-long-chain 3-oxoacyl-CoA reductase	Hsd17b12	9	9	34.6	307.21	29.487	29.463	29.296	28.85	29.02	28.801	28.7	28.655	28.738		1626
O70551;A0A3B2W883;F8WGJ7;A0A3B2W430;A0A3B2W4B9;A0A3B2W7I6	SRSF protein kinase 1	Srpk1	8	7	18.7	208.53	25.184	25.423	25.092	25.561	25.48	25.666	24.492	24.636	24.837		1627
Q6W4W7;O70566;E9Q4U7	Protein diaphanous homolog 2	Diap2;Diaph2	18	18	21.5	165.47	26.256	25.758	26.166	27.14	27.176	27.272	27.226	27.284	27.292		1628
O70572;D6RGM4	Sphingomyelin phosphodiesterase 2	Smpd2	4	4	10.7	3.1963	24.07	23.864	24.012	24.131	23.889	22.967	22.73	23.433	23.246		1629
O70579	Peroxisomal membrane protein PMP34	Slc25a17	4	4	15.3	7.9453	23.516	23.594	23.924	22.586	22.839	22.626	22.048	22.701	22.419		1630
O70591;F8WJ30	Prefoldin subunit 2	Pfdn2	2	2	16.9	17.739	22.079	22.106	22.084	22.878	22.351	23.865	22.702	22.464	22.288		1631
O88207-2;O88207;A0A5F8MQ70;A3KGE7	Collagen alpha-1(V) chain	Col5a1	6	6	7.3	32.762	23.328	NaN	NaN	25.007	24.691	24.586	NaN	NaN	NaN		1632
O88322;A0A286YCQ5	Nidogen-2	Nid2	11	10	11	49.355	24.007	23.342	23.542	25.553	25.227	25.298	NaN	NaN	NaN		1633
O88325		Naglu	12	12	22.6	110.43	23.874	23.964	23.647	24.153	24.438	24.662	26.55	26.495	26.139		1634
O88342;A0A0J9YU05	WD repeat-containing protein 1	Wdr1	10	10	27.2	41.796	25.797	25.49	25.465	26.48	26.492	26.538	26.254	26.242	26.402		1635
O88441	Metaxin-2	Mtx2	3	3	12.9	6.0513	23.314	23.078	22.978	23.212	22.776	23.778	22.079	22.84	22.86		1636
O88502	High affinity cAMP-specific and IBMX-insensitive 3,5-cyclic phosphodiesterase 8A	Pde8a	2	2	6.3	2.1856	NaN	NaN	NaN	NaN	NaN	22.743	23.406	22.525	23.1		1637
O88520;A0A494BAG1	Leucine-rich repeat protein SHOC-2	Shoc2	7	7	15.6	68.465	25.214	25.192	25.395	24.968	25.149	25.339	25.224	25.098	25.177		1638
O88531;B1B0P8;B1B0P9	Palmitoyl-protein thioesterase 1	Ppt1	5	5	19.3	81.784	27.183	27.083	26.929	25.195	25.438	25.189	26.373	26.508	26.744		1639
O88532;D3Z5G4;F6QJP7	Zinc finger RNA-binding protein	Zfr	7	7	10.6	7.767	23.804	23.49	23.411	23.011	22.767	22.329	23.497	23.627	23.297		1640
O88536	Formyl peptide receptor 2	Fpr2	1	1	3.1	1.7934	NaN	NaN	NaN	NaN	NaN	22.735	23.052	NaN	21.928		1641
O88544	COP9 signalosome complex subunit 4	Cops4	1	1	2.5	1.9234	NaN	NaN	NaN	NaN	22.176	21.722	NaN	NaN	NaN		1642
O88569;O88569-2;O88569-3;A0A0N4SUM2	Heterogeneous nuclear ribonucleoproteins A2/B1	Hnrnpa2b1	20	19	62.9	323.31	30.471	30.646	30.66	28.704	28.747	28.669	30.1	30.267	30.206		1643
O88587;O88587-2;D3Z227	Catechol O-methyltransferase	Comt	7	7	29.1	25.285	25.54	25.766	25.882	25.921	25.834	25.228	26.385	26.585	26.14		1644
O88630	Golgi SNAP receptor complex member 1	Gosr1	6	6	32.4	17.418	23.861	23.961	23.935	24.184	24.158	24.67	23.957	23.76	22.696		1645
O88653;A0A0G2JGQ3	Ragulator complex protein LAMTOR3	Lamtor3	4	4	44.4	17.97	25.638	25.34	25.703	26.19	25.584	25.258	26.982	26.624	26.495		1646
O88665	Bromodomain-containing protein 7	Brd7	1	1	3.7	1.7078	NaN	22.513	21.932	NaN	NaN	NaN	NaN	20.176	NaN		1647
O88668;K4DI63;J3QP41	Protein CREG1	Creg1	2	2	13.2	34.371	24.608	24.271	24.429	25.08	25.329	25.285	24.866	25.073	25.11		1648
O88696	ATP-dependent Clp protease proteolytic subunit, mitochondrial	Clpp	4	4	23.2	40.889	22.972	23.922	23.768	23.686	23.281	24.385	24.465	24.591	24.993		1649
O88736;Q8C5N9	3-keto-steroid reductase	Hsd17b7	5	5	23.4	23.273	23.16	23.352	23.074	22.932	23.028	22.51	23.705	23.414	23.387		1650
S4R1L5;S4R2P8;O88738-3;O88738-2;O88738;A0A3Q4EH00;S4R268;J3QP64	Baculoviral IAP repeat-containing protein 6	Birc6	12	12	4.5	31.19	24.218	24.135	24.318	24.594	24.125	24.295	22.913	23.597	23.637		1651
Q3UDC3;O88746;A0A1D5RM45;A0A1D5RM84;O88746-2;A0A1D5RM51;A0A1D5RL90	Target of Myb protein 1	Tom1	10	10	32	63.129	24.555	24.145	23.634	25.614	25.323	25.374	25.286	24.398	24.849		1652
O88792	Junctional adhesion molecule A	F11r	1	1	5	43.738	23.491	23.332	23.371	23.606	23.789	24.077	NaN	NaN	NaN		1653
O88796	Ribonuclease P protein subunit p30	Rpp30	2	2	9.3	2.5784	22.05	22.714	22.188	22.327	22.235	23.291	22.527	NaN	22.408		1654
O88811-2;O88811	Signal transducing adapter molecule 2	Stam2	4	4	15.7	6.3137	21.199	NaN	21.859	21.817	21.762	21.884	22.049	21.914	21.729		1655
Q3TNB8;O88842	FYVE, RhoGEF and PH domain-containing protein 3	Fgd3	1	1	4	1.7932	NaN	NaN	NaN	NaN	NaN	NaN	21.63	22.67	22.472		1656
O88844;A0A087WPT4;A0A087WRS9;D3YVY3;A0A087WRM4	Isocitrate dehydrogenase [NADP] cytoplasmic	Idh1	14	13	37.4	58.186	22.675	22.944	23.117	25.228	25.13	25.127	26.551	27.288	26.907		1657
O88845;O88845-2;O88845-3	A-kinase anchor protein 10, mitochondrial	Akap10	2	2	4.8	9.7227	NaN	21.249	NaN	NaN	NaN	NaN	NaN	21.634	21.152		1658
O88856;Q3TQN1;A0A0G2JE92	Protein-tyrosine sulfotransferase 2	Tpst2	3	3	12.5	7.6656	23.453	23.467	23.418	NaN	21.411	22.124	22.836	22.401	22.141		1659
Q3U3M5;O88874	Cyclin-K	Ccnk	4	4	13.6	45.453	24.04	24.298	24.817	23.278	23.357	23.613	23.268	23.965	23.466		1660
O88939;O88939-2;D3Z4C3;D3YZI8;D3YVF8	Zinc finger and BTB domain-containing protein 7A	Zbtb7a	4	4	15.6	7.2317	22.979	23.544	23.627	21.537	NaN	21.307	NaN	22.429	22.518		1661
O88952;Q8JZS0;Q3TUM0;O88951	Protein lin-7 homolog C;Protein lin-7 homolog A	Lin7c;Lin7a	3	3	19.8	2.9678	NaN	NaN	NaN	NaN	NaN	NaN	NaN	NaN	21.464		1662
O88967	ATP-dependent zinc metalloprotease YME1L1	Yme1l1	10	10	22	94.213	24.934	24.468	24.751	24.792	25.088	24.792	24.41	24.511	24.6		1663
O88983;Q9D0J1	Syntaxin-8	Stx8	4	4	20.3	52.461	24.549	24.538	24.687	24.804	25.029	25.063	25.727	25.633	25.804		1664
O89001	Carboxypeptidase D	Cpd	14	14	14.5	46.899	25.991	25.643	25.87	25.161	25.204	25.289	24.712	25.002	25.129		1665
O89016;A0A1Y7VMF7	ATP-binding cassette sub-family D member 4	Abcd4	3	3	7.3	1.7958	21.855	21.694	21.825	21.797	21.59	21.624	22.691	22.212	22.277		1666
O89017	Legumain	Lgmn	6	6	21.4	88.435	26.394	26.415	26.699	25.392	25.368	25.553	27.482	27.518	27.585		1667
O89023	Tripeptidyl-peptidase 1	Tpp1	4	4	10	119.48	26.45	26.561	26.817	26.464	26.214	26.411	26.548	26.794	26.517		1668
O89051;A0A2I3BPW7;A0A2I3BQ30	Integral membrane protein 2B;BRI2, membrane form;BRI2 intracellular domain;BRI2C, soluble form;Bri23 peptide	Itm2b	4	4	19.2	53.104	25.035	25.09	24.924	25.02	25.302	24.31	25.906	26.126	26.035		1669
O89053;G3UYK8;A0A0U1RPY8;D3YW57;G3UX53;D3YXM2	Coronin-1A;Coronin	Coro1a	10	10	23.9	84.584	27.513	27.54	27.592	27.248	27.607	27.521	26.884	27.148	27.054		1670
O89086;Q8BG13;S4R2M6	RNA-binding protein 3	Rbm3	3	3	27.5	5.6137	22.871	23.152	23.065	23.048	22.895	22.645	NaN	NaN	21.062		1671
O89103	Complement component C1q receptor	Cd93	5	5	10.4	47.255	23.43	23.594	23.523	23.544	23.555	23.831	23.54	23.185	23.932		1672
P00158	Cytochrome b	Mt-Cyb	1	1	2.4	2.2229	22.79	22.774	23.178	22.861	20.489	23.14	23.06	23.112	23.256		1673
P00329	Alcohol dehydrogenase 1	Adh1	2	2	8.8	2.2298	NaN	NaN	NaN	22.14	22.353	22.087	NaN	NaN	NaN		1674
P00405	Cytochrome c oxidase subunit 2	Mtco2	6	6	32.2	253.7	28.765	28.639	28.731	28.984	29.086	29.263	29.084	29.092	29.49		1675
P00416	Cytochrome c oxidase subunit 3	mt-Co3	1	1	5.4	2.1096	NaN	NaN	NaN	21.211	NaN	NaN	NaN	NaN	NaN		1676
P00493	Hypoxanthine-guanine phosphoribosyltransferase	Hprt1	2	2	12.4	10.255	21.03	20.765	19.995	22.461	22.759	23.031	NaN	21.363	20.031		1677
P00848	ATP synthase subunit a	Mtatp6	2	2	8.4	2.8699	22.032	22.838	22.752	22.041	22.102	22.656	22.474	22.223	22.406		1678
P01027	Complement C3;Complement C3 beta chain;C3-beta-c;Complement C3 alpha chain;C3a anaphylatoxin;Acylation stimulating protein;Complement C3b alpha chain;Complement C3c alpha chain fragment 1;Complement C3dg fragment;Complement C3g fragment;Complement C3d fragment;Complement C3f fragment;Complement C3c alpha chain fragment 2	C3	5	2	3.9	2.4552	NaN	NaN	NaN	22.148	22.183	21.373	NaN	22.209	NaN		1679
P01029	Complement C4-B;Complement C4 beta chain;Complement C4 alpha chain;C4a anaphylatoxin;Complement C4 gamma chain	C4b	13	9	10.1	243.5	NaN	18.267	18.652	NaN	NaN	NaN	25.087	25.22	25.374		1680
P01887	Beta-2-microglobulin	B2m	3	3	22.7	4.5298	27.627	28.056	27.467	25.852	26.351	26.988	26.893	23.869	23.529		1681
P02463;A0A1B0GSI7;A0A1B0GRC0	Collagen alpha-1(IV) chain;Arresten	Col4a1	7	7	9.9	12.724	24.745	24.772	24.863	24.556	24.663	24.416	NaN	NaN	NaN		1682
P03888	NADH-ubiquinone oxidoreductase chain 1	Mtnd1	3	3	11.9	15.739	23.524	23.853	23.771	22.937	22.834	22.786	23.438	23.186	23.324		1683
P03893	NADH-ubiquinone oxidoreductase chain 2	Mtnd2	1	1	4.9	6.6544	22.148	21.905	21.924	21.856	22.045	22.415	22.313	22.074	21.961		1684
P03921	NADH-ubiquinone oxidoreductase chain 5	Mtnd5	3	3	8.6	5.9484	23.874	23.759	24.218	NaN	24.504	24.32	24.077	24.294	24.24		1685
P03930	ATP synthase protein 8	Mtatp8	2	2	34.3	4.1421	22.937	23.218	22.946	23.621	23.92	23.557	23.694	24.069	23.916		1686
P03975	IgE-binding protein	Iap	1	1	3.9	5.2654	20.511	NaN	NaN	21.803	22.147	21.865	NaN	NaN	NaN		1687
P03995-2;P03995	Glial fibrillary acidic protein	Gfap	3	1	5.8	2.2164	NaN	21.816	21.683	NaN	NaN	NaN	NaN	NaN	NaN		1688
P04117	Fatty acid-binding protein, adipocyte	Fabp4	5	5	37.9	52.923	NaN	NaN	NaN	25.728	26.085	25.797	25.705	26.154	25.819		1689
P04202	Transforming growth factor beta-1;Latency-associated peptide	Tgfb1	4	4	13.8	39.589	23.788	25.021	24.082	24.04	24.106	23.819	22.736	22.945	22.842		1690
P04370;A0A498WGS3;P04370-14;P04370-8;P04370-13;P04370-6;P04370-11;P04370-2	Myelin basic protein	Mbp	3	1	21.6	15.191	NaN	NaN	NaN	NaN	NaN	NaN	22.263	22.186	21.753		1691
P04370-7;P04370-5;P04370-9;P04370-10;P04370-4	Myelin basic protein	Mbp	3	1	22.2	1.6418	22.589	NaN	NaN	NaN	NaN	NaN	NaN	NaN	NaN		1692
P04441-2;P04441	H-2 class II histocompatibility antigen gamma chain	Cd74	5	5	29.8	86.377	22.852	22.935	23.216	23.387	23.696	24.208	24.421	24.281	24.313		1693
P04918	Serum amyloid A-3 protein	Saa3	4	4	34.4	3.5334	24.595	24.224	23.264	22.427	NaN	22.015	26.3	25.463	26.03		1694
P04925	Major prion protein	Prnp	1	1	4.7	2.4334	NaN	NaN	NaN	NaN	NaN	NaN	NaN	NaN	NaN		1695
P05063	Fructose-bisphosphate aldolase C	Aldoc	4	4	18.7	7.4767	NaN	NaN	NaN	21.778	21.564	21.787	NaN	21.807	NaN		1696
P05064;A6ZI44;Q9CPQ9;A6ZI46;D3Z510;A0A0U1RPN8;D3YWI1;D3YV98;A0A0U1RPT5;A6ZI47	Fructose-bisphosphate aldolase A;Fructose-bisphosphate aldolase	Aldoa;Aldoart1	18	18	56	323.31	29.914	29.884	29.958	28.781	28.773	29.033	30.072	30.2	30.176		1697
P05132-2;P05132	cAMP-dependent protein kinase catalytic subunit alpha	Prkaca	3	3	15.5	16.552	23.148	23.337	23.391	23.655	23.616	24.04	23.038	22.487	23.378		1698
P05202	Aspartate aminotransferase, mitochondrial	Got2	14	14	36	253.8	27.901	27.727	27.655	28.134	28.161	28.129	27.781	27.312	27.49		1699
P05977;E9PWG4;P05977-2;E0CZ30;A0A087WRZ7	Myosin light chain 1/3, skeletal muscle isoform	Myl1	8	5	48.4	37.644	25.875	26.095	25.837	26.597	26.789	26.926	25.409	25.642	25.377		1700
P06151;A0A1B0GSR9;A0A1B0GSX0;D3YZQ9;A0A1B0GSL7;A0A1B0GT41;A0A1B0GQX5;A0A1B0GRW9;A0A1B0GS79;A0A1B0GRC1;A0A1B0GRS2;A0A1B0GSR2;D3YVR7;D3YZE4;A0A1B0GRE9;P00342	L-lactate dehydrogenase A chain;L-lactate dehydrogenase	Ldha	10	10	31	84.62	26.583	26.548	26.558	27.439	27.398	27.326	26.976	27.024	27.069		1701
P06339	H-2 class I histocompatibility antigen, D-37 alpha chain	H2-T23	6	3	17.4	7.4865	23.018	22.495	22.549	22.384	21.996	20.746	21.816	21.258	21.221		1702
P06795;A0A0G2JF49;P21440;A0A0G2JDM4	Multidrug resistance protein 1B	Abcb1b	14	3	16.3	22	21.647	NaN	21.912	22.535	NaN	NaN	22.717	23.693	23.592		1704
P06797;A0A1Y7VNM3;A0A1Y7VNQ4;A0A1Y7VJC1;A0A1Y7VP49	Cathepsin L1;Cathepsin L1 heavy chain;Cathepsin L1 light chain	Ctsl	6	6	24.6	323.31	28.406	28.075	28.47	25.064	25.39	25.34	24.756	24.839	25.018		1705
S4R1M0;P06800-6;P06800-5;P06800	Protein-tyrosine-phosphatase;Receptor-type tyrosine-protein phosphatase C	Ptprc	24	24	23.9	249.4	27.586	27.509	27.482	28.433	28.505	28.526	28.924	28.962	28.896		1706
Q3TQP6;P06801	Malic enzyme;NADP-dependent malic enzyme	Me1	1	1	3.3	4.7077	20.478	20.457	21.021	NaN	NaN	NaN	NaN	NaN	NaN		1707
P06880	Somatotropin	Gh1	1	1	6	1.5377	22.189	22.111	22.373	NaN	NaN	NaN	NaN	NaN	NaN		1708
P07309	Transthyretin	Ttr	4	4	51	10.987	24.328	24.529	24.731	NaN	NaN	NaN	NaN	NaN	NaN		1709
P07356;B0V2N7;B0V2N8;B0V2N5	Annexin A2;Annexin	Anxa2	23	23	52.5	323.31	29.739	29.767	29.817	32.51	32.542	32.585	31.401	31.444	31.378		1710
P07742	Ribonucleoside-diphosphate reductase large subunit	Rrm1	5	5	11.2	18.529	21.305	21.011	NaN	24.094	23.833	24.106	NaN	22.3	NaN		1711
P07901;B7ZC50;A2A6A2;B7ZC49;REV__Q8BL66	Heat shock protein HSP 90-alpha	Hsp90aa1	28	16	41.6	272.54	26.314	26.491	26.572	27.065	27.216	27.303	25.985	26.085	25.978		1712
P08074;F6YNX9	Carbonyl reductase [NADPH] 2	Cbr2	10	10	47.1	233.62	26.824	26.766	26.822	29.164	29.15	29.241	28.316	28.258	28.363		1713
P08113;F7C312	Endoplasmin	Hsp90b1	47	45	49.1	323.31	32.195	32.3	32.269	31.557	31.618	31.567	31.843	31.997	32.007		1714
P08121;A0A087WPS3;A0A087WPJ5	Collagen alpha-1(III) chain	Col3a1	19	18	23.8	56.94	NaN	NaN	NaN	25.953	26.042	25.909	NaN	NaN	NaN		1715
P08122	Collagen alpha-2(IV) chain;Canstatin	Col4a2	8	8	8.8	29.342	24.904	24.72	25.264	24.326	24.338	24.583	NaN	NaN	NaN		1716
P08207	Protein S100-A10	S100a10	3	3	45.4	33.731	24.39	24.27	24.334	27.135	27.251	27.311	27.175	27.285	27.317		1717
P08226;A0A1B0GX15;G3UWN5;G3UZM8	Apolipoprotein E	Apoe	16	16	46.9	229.72	25.151	24.666	24.986	26.627	27.021	26.597	29.719	29.826	30.154		1718
P08228	Superoxide dismutase [Cu-Zn]	Sod1	4	4	32.5	7.0087	NaN	23.251	22.477	24.997	24.769	24.715	NaN	23.093	23.428		1719
P08249;A0A0G2JF23;A0A0G2JGY4	Malate dehydrogenase, mitochondrial	Mdh2	11	11	42.3	323.31	28.976	29.316	29.177	29.833	30.032	30.004	29.212	29.029	28.85		1720
P08752;A0A0A6YWA9;A0A0A6YXN0;A0A0A6YXC2	Guanine nucleotide-binding protein G(i) subunit alpha-2	Gnai2	11	8	34.6	323.31	29.791	29.968	29.88	29.697	29.805	29.853	31.203	31.139	31.216		1721
P08905	Lysozyme C-2	Lyz2	3	2	18.9	323.31	26.684	27.05	27.215	28.619	28.676	28.712	29.782	29.714	30.009		1722
P08920	T-cell surface antigen CD2	Cd2	1	1	4.1	2.2463	NaN	NaN	NaN	NaN	NaN	NaN	NaN	NaN	NaN		1723
P09021	Homeobox protein Hox-A5	Hoxa5	1	1	5.2	1.9141	NaN	NaN	NaN	NaN	NaN	21.518	NaN	NaN	NaN		1724
P09055;P09055-2	Integrin beta-1	Itgb1	14	14	17.7	248.16	28.918	29.016	28.998	30.503	30.615	30.522	28.538	28.369	28.325		1725
P09103;E9Q8G8	Protein disulfide-isomerase	P4hb	29	29	55.8	323.31	31.482	31.583	31.536	31.123	31.177	31.152	31.662	31.753	31.774		1726
P09405	Nucleolin	Ncl	23	23	33.4	241.79	29.262	29.239	29.336	28.467	28.549	28.626	28.617	28.595	28.716		1727
P09411;S4R2M7	Phosphoglycerate kinase 1;Phosphoglycerate kinase	Pgk1	16	11	46.5	129.4	29.747	29.727	29.632	27.813	27.835	27.898	28.517	28.639	28.686		1728
P09450	Transcription factor jun-B	Junb	2	2	11.3	3.7121	NaN	21.587	NaN	NaN	NaN	NaN	NaN	NaN	NaN		1729
P09470;P09470-2;F6QCP8	Angiotensin-converting enzyme;Angiotensin-converting enzyme, soluble form	Ace	6	6	6.6	11.309	NaN	21.56	NaN	24.833	25.104	23.898	NaN	NaN	NaN		1730
P09528;A0A494B9D4;A0A494BA92;A0A494BAP3	Ferritin heavy chain;Ferritin heavy chain, N-terminally processed	Fth1	5	5	30.2	32.254	25.798	25.961	25.656	27.405	27.361	27.33	26.572	26.379	26.574		1731
P09581	Macrophage colony-stimulating factor 1 receptor	Csf1r	11	11	16.9	152.43	24.192	24.003	24.37	21.073	21.518	NaN	26.418	26.562	27.049		1732
P09671;A0A3B2WBF0	Superoxide dismutase [Mn], mitochondrial	Sod2	6	6	29.7	289.01	28.255	28.486	28.148	27.922	28.117	28.064	27.444	27.527	27.766		1733
P0C0A3;B1AZ42	Charged multivesicular body protein 6	Chmp6	3	3	16	8.059	NaN	23.524	24.044	23.578	24.32	24.492	24.459	24.848	24.772		1734
Q3THW5;P0C0S6;Q8R029;Q3UA95	Histone H2A.V;Histone H2A.Z;Histone H2A	H2afv;H2afz	5	3	31.2	63.587	29.673	29.678	29.673	27.882	28.315	28.454	28.605	28.57	28.622		1735
P0C6B7	Immunoglobulin superfamily member 6	Igsf6	4	4	18.6	40.042	23.755	23.857	23.639	22.725	22.099	21.859	24.809	24.613	24.74		1736
V9GX22;P0DN91;P0DN90;P0DN89		Tmem254b	1	1	17.2	22.305	22.423	22.762	22.472	23.607	23.224	23.358	22.033	22.255	22.145		1737
P0DOV1;P0DOV1-2			13	1	50.4	245.49	27.349	27.334	27.415	25.143	25.159	25.347	25.036	24.946	24.75		1738
P0DOV2;G3UXS8;G3UZV2			27	16	54.8	323.31	30.057	29.971	29.815	27.209	26.995	26.962	27.448	27.66	27.537		1739
P0DP28;P0DP27;P0DP26;Q3UKW2;Q9D6P8	Calmodulin-like protein 3	Calm1;Calml3	2	2	20.1	4.2876	23.04	NaN	NaN	23.564	23.742	23.717	22.924	22.606	22.683		1740
P10107;A0A494BBD8	Annexin A1	Anxa1	14	14	41.3	209.71	25.128	25.125	24.965	28.697	28.712	28.74	27.717	27.941	27.731		1741
P10126;D3YZ68;D3Z3I8;P62631	Elongation factor 1-alpha 1	Eef1a1	21	21	49.6	272.76	33.714	33.887	33.856	34.07	34.129	34.191	32.791	32.947	32.968		1742
P10404;P11370;B2RQY6	MLV-related proviral Env polyprotein;Surface protein;Transmembrane protein;Retrovirus-related Env polyprotein from Fv-4 locus	Fv4	4	4	8.7	11.826	21.773	21.387	21.819	23.844	23.638	23.748	23.388	23.18	23.085		1743
P10493	Nidogen-1	Nid1	15	14	17.6	90.26	27.813	27.559	27.783	27.733	27.879	27.741	NaN	NaN	19.266		1744
P10605	Cathepsin B;Cathepsin B light chain;Cathepsin B heavy chain	Ctsb	12	12	34.8	163.28	29.616	29.532	29.762	27.984	28.008	28.284	29.363	29.147	29.767		1745
Q8BTU6;P10630;P10630-2;A0A338P6X5;E9Q561	Eukaryotic initiation factor 4A-II;Eukaryotic initiation factor 4A-II, N-terminally processed	Eif4a2	9	1	29.3	-2	NaN	NaN	NaN	NaN	22.308	NaN	NaN	NaN	NaN	+	1746
P10639	Thioredoxin	Txn	3	3	31.4	89.117	25.803	26.057	25.756	27.793	28.05	27.893	26.474	26.304	26.718		1747
P10711;E9PYD5;P10711-2	Transcription elongation factor A protein 1	Tcea1	12	12	41.2	21.615	26.489	26.127	26.447	26.692	26.749	26.886	24.678	25.034	24.523		1748
P10810	Monocyte differentiation antigen CD14	Cd14	10	10	29.5	286.39	28.219	28.229	28.116	23.219	22.08	22.845	26.705	26.482	27.048		1749
P10833	Ras-related protein R-Ras	Rras	9	7	50.5	142.47	26.699	26.853	26.901	27.447	27.395	27.491	28.124	28.139	28.141		1750
P10852;A0A0U1RP98;A0A0U1RPK4;A0A0U1RPG5;A0A0U1RP32;A0A0U1RPL8;A0A0U1RPQ7	4F2 cell-surface antigen heavy chain	Slc3a2	24	1	45.6	323.31	29.535	29.612	29.669	29.159	29.287	29.307	30.288	30.472	30.554		1751
Q8CGP2;Q6ZWY9;Q64525;Q64478;Q64475;P10854;P10853;Q8CGP2-2;Q8CBB6;Q8CGP1;P70696	Histone H2B type 1-P;Histone H2B type 1-C/E/G;Histone H2B type 2-B;Histone H2B type 1-H;Histone H2B type 1-B;Histone H2B type 1-M;Histone H2B type 1-F/J/L;Histone H2B;Histone H2B type 1-K;Histone H2B type 1-A	Hist1h2bp;Hist1h2bc;Hist2h2bb;Hist1h2bh;Hist1h2bb;Hist1h2bm;Hist1h2bf;Hist1h2br;Hist1h2bk;Hist1h2ba	12	3	62.7	323.31	35.327	35.315	35.273	34.069	34.004	34.122	34.4	34.531	34.422		1752
P10922	Histone H1.0;Histone H1.0, N-terminally processed	H1f0	7	7	27.8	111.88	31.662	31.57	31.541	28.984	29.094	29.199	29.598	29.609	29.567		1753
P11031	Activated RNA polymerase II transcriptional coactivator p15	Sub1	6	6	37.8	46.515	25.404	25.827	25.824	25.128	25.018	24.718	22.776	24.084	24.292		1754
P11087;P11087-2;CON__Q862S4	Collagen alpha-1(I) chain	Col1a1	50	50	55.3	323.31	26.307	23.554	22.828	28.509	29.087	29.668	23.199	NaN	NaN		1755
P11152	Lipoprotein lipase	Lpl	9	9	23	92.307	28.073	27.879	27.829	27.443	27.459	27.524	25.5	25.586	25.663		1756
P11247	Myeloperoxidase;Myeloperoxidase light chain;Myeloperoxidase heavy chain	Mpo	2	2	5	3.0179	21.667	20.75	21.896	NaN	20.321	20.459	NaN	19.897	NaN		1757
P11352;A0A0A6YY34;A0A0A6YVV2	Glutathione peroxidase 1;Glutathione peroxidase	Gpx1	10	10	56.7	93.125	25.597	25.563	25.67	25.873	26.007	26.079	28.111	27.977	28.118		1758
P11438	Lysosome-associated membrane glycoprotein 1	Lamp1	6	6	17.5	125.87	28.529	28.44	28.53	29.332	29.17	29.071	30.251	30.413	30.409		1759
P11499;E9Q3D6;E9PX27;E9Q0C3;D3Z1R1	Heat shock protein HSP 90-beta	Hsp90ab1	33	19	47.1	323.31	29.36	29.34	29.336	30.109	30.158	30.248	29.029	29.001	28.978		1760
P11679	Keratin, type II cytoskeletal 8	Krt8	35	12	73.7	323.31	28.732	28.528	28.161	29.067	29.074	28.96	20.852	22.243	22.66		1761
P11688	Integrin alpha-5;Integrin alpha-5 heavy chain;Integrin alpha-5 light chain	Itga5	17	17	20.7	48.222	26.94	26.889	27.503	26.85	26.732	26.73	24.129	25.322	23.876		1762
Q542I8;P11835;M0QWA7;D3YYP8;D3Z1S4	Integrin beta;Integrin beta-2	Itgb2	21	21	29.4	323.31	30.047	29.917	29.931	31.401	31.443	31.578	32.147	32.287	32.322		1763
P11881-8;P11881-7;P11881-6;P11881-5;P11881-4;P11881-2;P11881-3;P11881;A0A1D5RLA1;A0A0N4SWI0	Inositol 1,4,5-trisphosphate receptor type 1	Itpr1	9	7	4.6	5.3832	21.993	21.564	21.904	21.776	23.005	22.036	23.144	23.465	22.516		1764
P11928;Q8K469;Q05BJ7	2-5-oligoadenylate synthase 1A	Oas1a;Oas1g	10	10	23.4	120.59	29.522	29.533	29.682	27.308	27.148	27.391	27	27.167	27.382		1765
P11983;P11983-2;F2Z483;A0A3B2WDE2	T-complex protein 1 subunit alpha	Tcp1	22	22	44.1	323.31	30.146	30.165	30.154	30.522	30.555	30.655	29.63	29.79	29.791		1766
Q3TWF3;P12023;A0A2I3BPT1;A0A2I3BQZ9;P12023-2;P12023-3;A0A2I3BR03	Amyloid beta A4 protein;N-APP;Soluble APP-alpha;Soluble APP-beta;C99;Beta-amyloid protein 42;Beta-amyloid protein 40;C83;P3(42);P3(40);C80;Gamma-secretase C-terminal fragment 59;Gamma-secretase C-terminal fragment 57;Gamma-secretase C-terminal fragment 50;C31	App	6	6	13.4	28.716	NaN	21.847	NaN	NaN	22.529	23.116	NaN	NaN	22.235		1767
P12265;Q99KJ6;D3YY48	Beta-glucuronidase	Gusb	5	5	10.6	54.942	24.146	24.32	24.515	24.481	24.751	24.867	25.289	25.398	25.549		1768
P12382;P47857;P47857-2;P47857-3	ATP-dependent 6-phosphofructokinase, liver type	Pfkl	7	5	12.3	6.746	23.161	23.254	23.659	24.066	24.128	24.067	23.956	23.585	23.41		1769
P12388;F6ZFV0	Plasminogen activator inhibitor 2, macrophage	Serpinb2	12	12	36.6	144.15	22.001	NaN	NaN	NaN	NaN	NaN	28.13	26.53	28.389		1770
P12787	Cytochrome c oxidase subunit 5A, mitochondrial	Cox5a	2	2	21.2	62.632	23.603	23.393	20.497	24.486	24.566	24.564	23.798	23.894	24.216		1771
P12815-2;P12815	Programmed cell death protein 6	Pdcd6	5	5	36.5	20.734	25.01	24.938	25.183	25.495	25.525	25.276	25.06	25.21	25.531		1772
P12970;V9GX35	60S ribosomal protein L7a	Rpl7a	9	9	26.7	244.21	28.392	28.36	28.494	29.024	29.079	29.282	28.715	28.877	28.934		1773
P13020-2;P13020;A0A0J9YUQ8;A6PWS5;A0A0J9YUJ8	Gelsolin	Gsn	19	8	39.3	96.966	26.079	26.238	26.015	27.275	27.492	27.56	27.084	27.531	27.383		1774
P13542;Q8BGE8	Myosin-8	Myh8	83	20	48.2	323.31	18.926	NaN	18.59	28.637	28.897	28.49	NaN	NaN	NaN		1775
P13597-2;P13597	Intercellular adhesion molecule 1	Icam1	7	7	11.9	40.835	25.786	25.737	25.526	27.27	27.228	27.327	25.621	25.5	25.487		1776
P13609	Serglycin	Srgn	1	1	18.4	1.8652	21.773	22.125	22.216	20.742	21.455	NaN	NaN	NaN	NaN		1777
P13864;P13864-2;J3QNW0	DNA (cytosine-5)-methyltransferase 1;DNA (cytosine-5)-methyltransferase	Dnmt1	39	39	33.1	323.31	27.35	27.507	27.597	28.765	28.813	28.833	27.17	27.162	27.147		1778
P14094;A0A0A6YX05	Sodium/potassium-transporting ATPase subunit beta-1	Atp1b1	3	3	11.8	17.837	25.165	25.139	24.969	25.1	25.399	25.305	NaN	NaN	NaN		1779
P14106	Complement C1q subcomponent subunit B	C1qb	5	5	25.3	25.949	28.107	28.467	28.352	25.378	25.42	25.414	27.719	27.749	27.912		1780
P14115	60S ribosomal protein L27a	Rpl27a	2	2	14.2	5.1077	26.387	26.205	26.381	26.647	26.832	26.809	26.403	26.315	26.508		1781
P14131	40S ribosomal protein S16	Rps16	8	8	49.3	51.022	27.223	27.119	27.305	27.751	27.774	27.834	27.523	27.598	27.67		1782
P14148;F6XI62	60S ribosomal protein L7	Rpl7	15	15	43.3	95.993	28.713	28.649	28.647	29.243	29.396	29.457	28.944	29.143	29.187		1783
P14152;A0A5F8MPN8	Malate dehydrogenase, cytoplasmic	Mdh1	4	4	16.5	13.735	23.386	23.257	23.559	23.8	23.692	23.696	23.376	23.853	23.688		1784
P14206;A0A1L1SUK3;A0A1L1SRW0	40S ribosomal protein SA	Rpsa	9	9	34.9	123.93	25.961	25.516	25.773	26.06	26.041	26.089	25.701	25.749	25.458		1785
P14211	Calreticulin	Calr	21	21	53.4	323.31	32.059	32.21	32.112	31.568	31.661	31.619	31.69	31.748	31.82		1786
P14234	Tyrosine-protein kinase Fgr	Fgr	10	9	25.7	189.54	NaN	NaN	21.487	25.317	25.99	26.193	26.411	26.486	26.365		1787
P14576;E9PXC0;A0A1W2P809;A0A1Y7VJJ0;P14576-2	Signal recognition particle 54 kDa protein	Srp54;Srp54c	20	20	44.8	164.37	27.773	27.714	27.796	28.092	27.866	28.073	27.193	27.314	27.356		1788
P14602;P14602-2;P14602-3;D3YZ06	Heat shock protein beta-1	Hspb1	7	7	50.7	15.928	25.117	24.813	24.903	24.188	24.427	24.212	21.606	NaN	NaN		1789
P14685;F7B7L8	26S proteasome non-ATPase regulatory subunit 3	Psmd3	9	9	25.8	37.813	24.657	24.946	25.12	25.116	25.175	24.773	24.82	24.597	24.39		1790
P14733	Lamin-B1	Lmnb1	45	41	71.9	323.31	31.957	32.042	32.004	31.325	31.377	31.413	31.158	31.329	31.294		1791
P14824	Annexin A6	Anxa6	34	3	55.6	26.004	21.334	21.561	20.688	24.016	24.486	24.155	23	22.118	23.018		1792
P14869;S4R1N1;D3YVM5	60S acidic ribosomal protein P0	Rplp0	11	11	36.9	93.047	27.694	27.743	27.77	28.428	28.57	28.628	28.322	28.216	28.271		1793
P14873	Microtubule-associated protein 1B;MAP1B heavy chain;MAP1 light chain LC1	Map1b	23	23	15.5	155	27.378	27.465	27.677	26.042	26.329	26.175	NaN	NaN	NaN		1794
P14901	Heme oxygenase 1	Hmox1	15	15	49.1	323.31	32.292	32.426	32.568	30.215	30.179	30.311	30.906	30.892	30.984		1795
P15089	Mast cell carboxypeptidase A	Cpa3	12	12	32.6	70.112	19.479	NaN	18.753	NaN	NaN	NaN	25.658	29.79	29.805		1796
P15105;D3YVK1	Glutamine synthetase	Glul	2	2	9.7	3.4498	21.351	21.303	NaN	22.597	21.523	NaN	21.142	NaN	NaN		1797
P15306	Thrombomodulin	Thbd	1	1	1.6	1.6592	NaN	NaN	NaN	23.42	23.311	23.8	NaN	NaN	21.961		1798
P15532;Q5NC80;Q5NC79	Nucleoside diphosphate kinase A;Nucleoside diphosphate kinase	Nme1	7	2	59.9	9.5453	26.251	26.543	26.325	27.494	27.663	27.445	27.854	27.69	27.683		1799
P15535;P15535-2;B1AXY5	Beta-1,4-galactosyltransferase 1;Lactose synthase A protein;N-acetyllactosamine synthase;Beta-N-acetylglucosaminylglycopeptide beta-1,4-galactosyltransferase;Beta-N-acetylglucosaminyl-glycolipid beta-1,4-galactosyltransferase;Processed beta-1,4-galactosyltransferase 1	B4galt1	4	4	12.3	9.1039	23.394	23.256	23.553	23.503	23.107	23.708	NaN	23.084	22.838		1800
Q925A1;Q925A2;Q925A3;P15655	Fibroblast growth factor;Fibroblast growth factor 2	Fgf2	2	2	16.5	2.2176	NaN	NaN	NaN	22.146	22.31	22.213	19.921	NaN	21.211		1801
P15864;I7HFT9;Q07133	Histone H1.2	Hist1h1c	11	3	35.8	122.24	34.208	34.44	34.418	32.583	32.492	32.725	33.323	33.434	33.512		1802
P15920;A0A0G2JFS2	V-type proton ATPase 116 kDa subunit a isoform 2	Atp6v0a2	8	6	11.3	12.769	24.083	23.995	23.864	23.622	24.076	24.095	23.784	23.515	23.536		1803
P16045	Galectin-1	Lgals1	1	1	11.9	88.179	22.694	22.521	22.787	24.95	24.71	24.872	24.267	24.462	24.768		1804
Q8C253;P16110	Galectin;Galectin-3	Lgals3	9	9	36.4	94.678	28.105	28.301	28.318	29.186	29.084	29.186	28.556	27.632	28.262		1805
P16125;D3Z7F0;A0A0N4SVV8	L-lactate dehydrogenase B chain;L-lactate dehydrogenase	Ldhb	5	5	17.7	5.0426	24.051	23.946	24.877	22.909	22.974	23.12	23.901	23.617	23.969		1806
P16254;A2AUM6	Signal recognition particle 14 kDa protein;Signal recognition particle 14 kDa protein, N-terminally processed	Srp14	6	6	50	68.171	26.421	26.147	26.236	25.783	25.91	25.95	25.687	25.783	25.525		1807
P16330-2;P16330	2,3-cyclic-nucleotide 3-phosphodiesterase	Cnp	10	10	28.2	88.408	26.051	26.007	26.435	25.398	25.278	25.298	25.665	25.98	26.126		1808
P16332	Methylmalonyl-CoA mutase, mitochondrial	Mut	8	8	14.8	52.375	24.112	23.982	24.789	24.583	24.781	24.674	24.968	24.843	25.122		1809
P16406;F7B9G4;F6YHW2	Glutamyl aminopeptidase	Enpep	19	19	26	80.557	23.182	24.339	24.078	27.792	27.917	27.07	21.919	21.86	NaN		1810
P16460	Argininosuccinate synthase	Ass1	2	2	3.9	1.8445	22.185	21.336	NaN	21.903	22.067	NaN	22.907	22.796	23.676		1811
P17047-3	Lysosome-associated membrane glycoprotein 2	Lamp2	7	2	12.3	13.957	27.666	27.356	27.732	26.891	27.462	27.199	29.296	29.079	29.182		1812
P17095;Q3TE85;A0A338P6F6	High mobility group protein HMG-I/HMG-Y	Hmga1	5	2	54.2	81.108	29.237	29.464	29.786	27.875	27.849	28.433	27.538	27.441	27.543		1813
P17095-1;A0A338P6G6;A0A384DV79;A0A338P6E8;A0A338P6D0	High mobility group protein HMG-I/HMG-Y	Hmga1	4	1	49	19.394	27.639	27.714	27.414	26.621	26.737	26.941	25.168	25.532	25.453		1814
P17182;Q6PHC1;B1ARR7;B0QZL1;A0A0N4SUI6;B1ARR6;D3YVD3;D3Z2S4;D3Z6E4;A0A0N4SUX5;P17183;A0A0N4SUW8;Q5SX61;Q5SX60;Q5SX59;P21550	Alpha-enolase	Eno1	16	16	44.5	323.31	26.833	26.658	26.736	27.438	27.604	27.46	27.177	26.919	27.011		1815
P17426-2;P17426;A0A140LIG7;A0A140LHA6	AP-2 complex subunit alpha-1	Ap2a1	28	22	33.4	250.04	28.322	28.139	28.302	28.851	28.887	29.067	28.979	29.085	29.093		1816
P17427	AP-2 complex subunit alpha-2	Ap2a2	24	18	28.6	310.45	28.059	27.944	28.142	28.514	28.604	28.648	29.362	29.338	29.373		1817
P17433	Transcription factor PU.1	Spi1	3	3	10.3	4.8016	NaN	22.272	NaN	NaN	21.298	20.971	NaN	22.107	21.495		1818
P17439;A0A0G2JDK2	Glucosylceramidase	Gba	9	9	20.2	65.287	26.472	26.248	26.556	27.392	27.456	27.657	27.117	27.156	27.351		1819
P17563;Q63836;A0A0R4J135;G3UYY2;D6RHN2;G3UWK0;G3UZT2	Selenium-binding protein 1;Selenium-binding protein 2	Selenbp1;Selenbp2	10	10	30.7	40.695	21.888	21.837	22.017	23.606	24.815	25.134	NaN	21.248	21.345		1820
P17742;V9GXC1;V9GX31;A0A1L1SRX5	Peptidyl-prolyl cis-trans isomerase A;Peptidyl-prolyl cis-trans isomerase A, N-terminally processed	Ppia	9	3	56.1	133.14	26.946	26.803	27.007	27.485	27.424	27.401	26.358	26.283	26.346		1821
P17751;H7BXC3	Triosephosphate isomerase	Tpi1	6	6	32.8	22.16	25.327	24.885	25.03	25.658	25.783	25.883	25.04	25.061	25.208		1822
P17809;A0A140LIU2;G3UYL0;A2A7P3;G3V010	Solute carrier family 2, facilitated glucose transporter member 1	Slc2a1	6	6	12.4	50.159	27.725	27.587	27.567	24.639	24.812	24.863	24.975	24.425	24.721		1823
Q61696;P17879	Heat shock 70 kDa protein 1A;Heat shock 70 kDa protein 1B	Hspa1a;Hspa1b	10	4	21.7	35.634	24.964	24.765	24.976	24.282	23.946	24.102	23.914	23.441	23.881		1824
P17897	Lysozyme C-1	Lyz1	2	1	12.8	45.358	NaN	NaN	NaN	NaN	23.781	23.417	24.806	24.784	26.398		1825
P17918	Proliferating cell nuclear antigen	Pcna	2	2	12.3	7.8726	23.377	22.955	23.288	23.59	23.608	23.238	NaN	NaN	NaN		1826
P18155	Bifunctional methylenetetrahydrofolate dehydrogenase/cyclohydrolase, mitochondrial;NAD-dependent methylenetetrahydrofolate dehydrogenase;Methenyltetrahydrofolate cyclohydrolase	Mthfd2	2	2	10.3	3.6926	21.504	NaN	NaN	21.593	NaN	21.788	NaN	NaN	NaN		1827
P18181;F8WHM0	CD48 antigen	Cd48	5	5	24.6	19.651	NaN	NaN	23.689	25.782	25.904	25.832	24.963	27.587	27.254		1828
P18581-2;E9QJY0;P18581	Cationic amino acid transporter 2	Slc7a2	8	7	16.6	22.145	19.118	NaN	NaN	26.156	25.734	24.806	20.234	NaN	NaN		1829
P18760;F8WGL3;A0A494B9A7	Cofilin-1	Cfl1	8	7	56	323.31	29.19	28.992	29.181	29.247	29.103	29.194	28.288	28.313	28.488		1830
P19137	Laminin subunit alpha-1	Lama1	11	10	5	18.679	24.511	26.165	25.652	NaN	NaN	20.005	NaN	NaN	NaN		1831
P19157;A0A494B908;A0A494BAW2;A0A494BAM8;P46425;A0A494BAS3;A0A494BAU3	Glutathione S-transferase P 1;Glutathione S-transferase P 2	Gstp1;Gstp2	4	4	30	202.06	23.663	24.432	24.395	24.897	25.255	25.225	22.738	23.264	21.712		1832
P19182;E9PVS0;E9Q949;F6TBT6;E9QA38;E9QA50;E9Q1E6	Interferon-related developmental regulator 1	Ifrd1	5	5	14.7	9.4289	24.279	24.416	24.233	22.401	23.555	23.611	NaN	NaN	NaN		1833
P19253;A0A1B0GSQ6;A0A1B0GTA1;A0A1B0GS68;A0A1B0GSB2;A0A1B0GQW6;A0A1B0GSC2;A0A1B0GSF0;A0A1B0GRH1;A0A1B0GT00;A0A1B0GSL5;A0A1B0GSJ2	60S ribosomal protein L13a	Rpl13a	6	6	27.6	112.97	26.92	26.761	26.778	27.994	27.87	28.009	27.738	27.499	27.727		1834
P19324;A0A140LHR4;A0A140LHK0;A0A140LHD6	Serpin H1	Serpinh1	18	18	50.6	323.31	28.976	29.014	29.148	30.549	30.736	30.681	21.917	22.314	20.556		1835
Q9D881;P19536	Cytochrome c oxidase subunit 5B, mitochondrial	Cox5b	2	2	17.8	2.0299	21.499	NaN	21.491	NaN	20.754	20.812	21.464	20.698	21.239		1836
P19783;M0QWX7;D6RG40	Cytochrome c oxidase subunit 4 isoform 1, mitochondrial	Cox4i1	11	11	53.8	249.23	28.674	28.757	28.809	29.305	29.224	29.254	29.357	29.443	29.576		1837
P19973-2;P19973;A2A6J4;A2A6J7;A0A1B0GRF5	Lymphocyte-specific protein 1	Lsp1	9	9	38.4	323.31	23.11	22.727	23.114	27.028	27.539	27.189	26.212	26.47	26.524		1838
P20029	78 kDa glucose-regulated protein	Hspa5	45	43	59.2	323.31	33.02	33.072	33.104	32.829	32.89	32.945	32.801	32.883	32.946		1839
P20060	Beta-hexosaminidase subunit beta	Hexb	20	20	38.1	167.91	29.344	29.54	29.609	26.979	26.983	26.998	28.912	29.065	28.939		1840
P20108	Thioredoxin-dependent peroxide reductase, mitochondrial	Prdx3	7	7	30.7	156.58	27.021	27.312	27.195	27.061	27.14	27.135	27.526	27.52	27.405		1841
P20152;A0A0A6YWC8;A2AKJ2;G5E846;A0A2R8W6R6;G3X981;P15331-3;P15331;P15331-2;D3YZ35;A0A0R4J036;P46660;P08553;P19246	Vimentin	Vim	53	46	79.6	323.31	34.832	34.891	34.901	34.184	34.215	34.21	35.396	35.521	35.575		1842
P20491	High affinity immunoglobulin epsilon receptor subunit gamma	Fcer1g	4	4	32.6	81.619	26.924	26.903	27.129	27.683	27.745	27.817	27.557	27.811	27.884		1843
P20934	Protein EVI2A	Evi2a	2	2	18.4	30.039	22.687	22.732	23.322	21.14	22.18	23.088	23.711	22.416	22.035		1844
P21126	Ubiquitin-like protein 4A	Ubl4a	1	1	9.6	1.3819	NaN	17.839	NaN	NaN	NaN	20.035	NaN	NaN	NaN		1845
P21278;P30677;A0A494BBL5;O70443	Guanine nucleotide-binding protein subunit alpha-11	Gna11	5	1	15	2.1704	22.498	22.427	22.935	23.214	22.694	23.672	22.063	22.465	22.323		1846
P21279	Guanine nucleotide-binding protein G(q) subunit alpha	Gnaq	10	6	32	42.23	25.878	25.667	25.678	26.375	26.579	26.563	27.799	27.532	27.681		1847
P21447	Multidrug resistance protein 1A	Abcb1a	16	5	17.4	114.62	27.319	26.469	26.809	21.42	22.65	23.722	25.303	24.793	24.681		1848
P21619;A0A0R4J0Q5;P21619-2	Lamin-B2	Lmnb2	37	33	62.4	323.31	29.598	29.706	29.683	28.909	29.011	29.045	28.843	28.957	29.049		1849
Q6P8P8;P21841	Pulmonary surfactant-associated protein C	Sftpc	3	3	24.4	16.98	NaN	NaN	NaN	24.411	24.138	25.491	NaN	NaN	NaN		1850
P21956-2;P21956	Lactadherin	Mfge8	14	14	36.9	96.349	26.104	26.177	26.162	28.709	28.707	28.839	25.726	26.187	26.299		1851
P21958;Q3TBA3;F6QHF1	Antigen peptide transporter 1	Tap1	13	13	20.2	122.47	27.942	27.731	27.796	25.841	25.974	26.262	26.001	26.1	26.002		1852
P21981;G3UXE8	Protein-glutamine gamma-glutamyltransferase 2	Tgm2	11	11	24.1	231.38	25.525	25.392	25.49	27.55	27.461	27.737	24.743	24.535	24.847		1853
P21995	Embigin	Emb	2	2	7	4.2436	NaN	NaN	19.699	23.753	24.028	23.794	22.878	22.775	23.487		1854
P22437	Prostaglandin G/H synthase 1	Ptgs1	12	11	25.2	177.92	29.517	29.443	29.468	27.23	27.27	27.312	29.48	29.383	29.335		1855
Q8CBB7;P22892	AP-1 complex subunit gamma-1	Ap1g1	12	12	16.1	29.459	25.856	25.812	25.856	25.673	25.338	25.451	26.16	26.053	26.158		1856
P23116;A0A494B9I0	Eukaryotic translation initiation factor 3 subunit A	Eif3a	49	49	34.3	323.31	29.78	29.755	29.825	29.481	29.442	29.564	29.059	29.148	29.138		1857
Q9DCC5;P23198;D3Z313;D3Z1A9	Chromobox protein homolog 3	Cbx3	5	4	29.5	116.64	26.61	26.706	26.915	26.348	26.278	26.344	26.078	26.114	26.104		1858
P23242;A0A1W2P8A3	Gap junction alpha-1 protein	Gja1	2	2	8.9	1.9501	25.266	25.176	25.311	25.441	NaN	NaN	NaN	NaN	NaN		1859
Q543K9;P23492;A0A2I3BS22;A0A2I3BQH2;Q9D8C9	Purine nucleoside phosphorylase	Pnp	9	9	45.3	40.261	26.329	26.117	26.527	25.413	25.442	25.171	25.495	25.416	25.759		1860
P23780;A0A1L1SSJ7	Beta-galactosidase	Glb1	10	10	18.4	34.19	24.587	23.241	24.714	24.159	23.89	23.705	26.734	27.154	27.303		1861
P24270;A2AL20	Catalase	Cat	20	20	40.4	218.79	27.645	27.785	27.75	28.655	28.827	28.75	29.274	29.476	29.629		1862
P24369	Peptidyl-prolyl cis-trans isomerase B	Ppib	15	15	58.8	323.31	31.949	32.077	32.023	31.563	31.526	31.483	31.855	31.9	31.939		1863
P24527	Leukotriene A-4 hydrolase	Lta4h	3	3	7	3.3503	NaN	NaN	NaN	NaN	NaN	NaN	NaN	NaN	NaN		1864
P24547;A0A0A6YXS4;A0A0A6YY72;E0CXK0;E0CYE2;F7DEU6;P50096	Inosine-5-monophosphate dehydrogenase 2	Impdh2	7	7	20.2	12.521	23.051	23.087	23.605	24.551	24.391	23.921	24.097	22.482	22.624		1865
P24549;A0A286YCZ0	Retinal dehydrogenase 1	Aldh1a1	9	6	29.7	43.137	NaN	NaN	NaN	26.24	25.004	25.173	NaN	NaN	22.172		1866
Q8CFK4;Q3U436;P24604-2;P24604-4;P24604-5;P24604-3;P24604;D6RJM5	Non-specific protein-tyrosine kinase;Tyrosine-protein kinase Tec	Tec	3	3	5.4	4.9403	21.663	NaN	NaN	NaN	22.073	22.745	21.836	21.802	21.865		1867
P24668	Cation-dependent mannose-6-phosphate receptor	M6pr	6	6	25.5	155.69	28.238	28.319	28.16	28.339	27.898	28.343	28.587	28.571	28.525		1868
P24788;A2A9P6;P24788-2	Cyclin-dependent kinase 11B	Cdk11b	10	10	14.9	59.414	25.222	25.338	25.258	24.748	24.708	24.47	25.011	24.937	25.147		1869
P25119	Tumor necrosis factor receptor superfamily member 1B	Tnfrsf1b	2	2	9.5	3.0664	NaN	NaN	NaN	NaN	NaN	NaN	NaN	NaN	NaN		1870
P25206	DNA replication licensing factor MCM3	Mcm3	18	18	37.7	110.43	NaN	NaN	NaN	26.109	26.134	26.166	24.505	24.492	24.17		1871
P25444;D3YVC1;D3YWJ3	40S ribosomal protein S2	Rps2	6	6	22.5	48.82	28.049	27.967	27.932	28.1	28.243	28.116	27.896	27.821	28.024		1872
P25911;P16277	Tyrosine-protein kinase Lyn	Lyn	21	1	45.3	-2	NaN	NaN	NaN	23.949	NaN	NaN	NaN	NaN	25.356	+	1873
P25911-2	Tyrosine-protein kinase Lyn	Lyn	21	1	47	234.9	27.13	27.169	27.236	27.386	27.453	27.521	28.519	28.431	28.437		1874
P26039;A2AIM2;F6SX70;F6S1V7	Talin-1	Tln1	76	65	36.9	323.31	29.974	30.029	29.982	30.595	30.595	30.57	30.096	30.174	30.19		1875
P26040	Ezrin	Ezr	20	11	32.4	112.44	27.71	27.542	27.426	27.732	27.695	27.628	26.691	26.743	26.791		1876
P26041	Moesin	Msn	44	34	61.5	323.31	31.379	31.394	31.43	31.003	31.006	31.064	31.16	31.285	31.307		1877
P26151	High affinity immunoglobulin gamma Fc receptor I	Fcgr1	7	7	18.3	83.255	27.062	26.839	26.835	24.891	25.048	25.224	25.941	25.998	25.881		1878
P26231;A0A494BAD0;A0A494BAM5;A0A494BA24;A0A494BBB4;Q65CL1	Catenin alpha-1	Ctnna1	21	18	34.9	250.66	26.857	26.983	27.465	27.658	27.717	28.232	23.427	23.424	21.224		1879
P26350;A0A087WP98;A0A087WPN6;A0A087WQN2	Prothymosin alpha;Prothymosin alpha, N-terminally processed;Thymosin alpha	Ptma	5	5	35.1	80.36	22.889	23.402	23.173	25	25.41	25.613	NaN	NaN	NaN		1880
Q80XR5;P26369;Q3KQM4;A0A140LJK3;A0A140LJ08	Splicing factor U2AF 65 kDa subunit	U2af2	11	11	38.9	111.01	28.348	28.184	28.411	27.759	27.667	27.927	27.568	27.808	27.69		1881
P26443;F7CFA5	Glutamate dehydrogenase 1, mitochondrial	Glud1	22	22	38.9	238.58	29.979	30.079	29.931	30.152	30.187	30.086	30.816	30.764	30.829		1882
P26450;Q80UI5;A0A087WQM2;B1AUG0;A0A1L1ST33;Q64143;O08908	Phosphatidylinositol 3-kinase regulatory subunit alpha	Pik3r1	4	4	7	6.3869	21.406	21.459	22.419	22.187	21.875	22.031	21.226	21.631	NaN		1883
P26618-2;P26618	Platelet-derived growth factor receptor alpha	Pdgfra	1	1	3.2	4.8704	NaN	NaN	NaN	NaN	21.637	21.811	NaN	NaN	NaN		1884
Q8C483;P26638;A2AFS0;A2AFS1	Serine--tRNA ligase, cytoplasmic	Sars	9	9	22	34.989	26.666	26.421	27.152	26.515	26.885	26.658	25.373	24.666	24.95		1885
P26645	Myristoylated alanine-rich C-kinase substrate	Marcks	13	13	59.2	156.73	28.328	28.62	28.454	27.408	27.582	27.568	27.788	27.994	28.118		1886
P26883;F6X9I3	Peptidyl-prolyl cis-trans isomerase FKBP1A;Peptidyl-prolyl cis-trans isomerase	Fkbp1a	2	2	25	116.61	24.564	24.209	24.083	24.412	24.698	24.847	22.527	23.872	NaN		1887
P27046;F6QMB7	Alpha-mannosidase 2	Man2a1	37	36	39.4	240.14	28.115	28.081	28.19	28.255	28.406	28.199	28.191	28.189	28.311		1888
P63163;P27048;A0A0G2JGN4	Small nuclear ribonucleoprotein-associated protein N;Small nuclear ribonucleoprotein-associated protein B	Snrpn;Snrpb	5	5	18.3	24.853	26.846	26.85	26.801	25.954	25.908	26.149	26.985	26.502	26.198		1889
P27546;A0A0G2JFH2;A0A140T8T5;A0A0G2JFT4;Q78TF3;A0A0G2JDU1	Microtubule-associated protein 4	Map4	44	1	53.6	323.31	30.161	30.157	30.173	30.086	30.178	30.353	29.281	29.326	29.411		1890
P27600;A0A0G2JG40	Guanine nucleotide-binding protein subunit alpha-12	Gna12	3	2	7.1	3.6159	19.168	20.356	20.413	19.81	20.627	20.643	22.124	22.811	22.32		1891
P27601;Q9D034	Guanine nucleotide-binding protein subunit alpha-13	Gna13	10	9	30.8	107.61	26.635	26.269	26.572	26.864	26.945	27.035	27.187	27.22	27.388		1892
P27612	Phospholipase A-2-activating protein	Plaa	2	2	3.1	2.6943	NaN	NaN	NaN	NaN	NaN	NaN	NaN	NaN	NaN		1893
P27659;A0A2R8VHN4;A0A087WNS0;A0A087WQK0;Q9CQ09;E9PWZ3	60S ribosomal protein L3	Rpl3	14	14	34.7	139.75	28.459	28.357	28.562	29.176	29.177	29.281	28.653	28.679	28.738		1894
P27661	Histone H2AX	H2afx	8	3	44.8	65.09	26.981	26.942	26.595	26.272	26.051	26.159	26.232	26.145	25.874		1895
P27773;F6Q404	Protein disulfide-isomerase A3	Pdia3	38	38	64.8	323.31	32.991	33.116	33.191	31.949	31.983	31.985	32.486	32.627	32.587		1896
P27808;J3JS24	Alpha-1,3-mannosyl-glycoprotein 2-beta-N-acetylglucosaminyltransferase	Mgat1	6	6	17.7	153.19	24.601	24.781	24.929	24.469	24.784	25.226	25.331	24.024	24.955		1897
P28033-2;P28033-3;P28033	CCAAT/enhancer-binding protein beta	Cebpb	2	2	13.1	1.4044	NaN	NaN	NaN	NaN	NaN	NaN	NaN	NaN	NaN		1898
P28271	Cytoplasmic aconitate hydratase	Aco1	3	3	4.4	7.1025	20.938	21.33	21.364	21.478	21.234	21.298	21.068	NaN	21.885		1899
P28352;F6QA74;D3Z124;D3Z6R9	DNA-(apurinic or apyrimidinic site) lyase;DNA-(apurinic or apyrimidinic site) lyase, mitochondrial	Apex1	9	9	34.1	86.013	26.706	26.659	26.433	25.614	25.612	25.361	24.423	25.075	25.142		1900
P28653	Biglycan	Bgn	5	5	16	7.2721	24.184	24.213	24.438	23.912	22.967	23.95	NaN	NaN	NaN		1901
Q3TF41;Q8BSH9;P28656;A0A140LJB5	Nucleosome assembly protein 1-like 1	Nap1l1	5	4	25.8	37.009	24.95	24.862	25.269	25.967	25.797	26.155	24.384	25.111	24.655		1902
P28661-5;A0A5F8MP96;P28661-4;P28661-3;P28661-2;P28661;Q5ND13;Q5ND09;P28661-6	Septin-4	2022-09-04	3	3	15.7	16.187	22.382	22.525	23.077	22.86	22.627	22.941	NaN	21.925	NaN		1903
P28667	MARCKS-related protein	Marcksl1	5	5	52.5	48.444	26.153	26.083	26.055	24.305	24.901	24.833	25.847	25.898	26.123		1904
Q8VCR0;Q3TWJ1;P28704-2;P28704	Retinoic acid receptor RXR-beta	Rxrb	1	1	4.1	1.5046	20.338	NaN	NaN	NaN	NaN	NaN	19.111	NaN	NaN		1905
P28738	Kinesin heavy chain isoform 5C	Kif5c	7	1	10.7	-2	22.579	22.399	22.728	NaN	22.668	21.851	22.497	22.624	23.016	+	1906
P28740-2;E0CZ72;P28740;P28740-1;F8VQ42	Kinesin-like protein KIF2A;Kinesin-like protein	Kif2a	12	11	19.7	53.181	25.973	26.001	25.906	25.957	26.232	26.042	25.679	25.5	25.472		1907
P28843	Dipeptidyl peptidase 4;Dipeptidyl peptidase 4 membrane form;Dipeptidyl peptidase 4 soluble form	Dpp4	7	7	10	8.8131	NaN	20.388	19.825	26.189	26.281	25.227	NaN	NaN	NaN		1908
P28867;P28867-2;Q1MX41;Q1MX43;Q1MX40;Q1MX42	Protein kinase C delta type;Protein kinase C delta type regulatory subunit;Protein kinase C delta type catalytic subunit;Protein kinase C	Prkcd	7	7	12.9	15.291	23.795	24.098	24.105	25.598	25.69	25.947	25.801	24.856	25.15		1909
P29268;H3BJW0	Connective tissue growth factor	Ctgf	3	3	9.5	7.1672	22.101	22.944	23.034	23.654	24.214	24.577	NaN	NaN	NaN		1910
P29341;Q9D4E6;A0A2I3BR37;F6ZAX1;Q62029;Q91YZ8;A3KFU5;A3KFU8;Q6PHQ9;V9GXG3;Q8C7D3;A2A5N3	Polyadenylate-binding protein 1	Pabpc1	21	21	42.5	185.66	27.443	27.565	27.565	27.801	27.71	27.808	27.641	27.629	27.618		1911
P29351;P29351-2;P29351-3;G3UYY5;G3UXM2	Tyrosine-protein phosphatase non-receptor type 6	Ptpn6	18	18	38.7	286.8	27.089	26.968	27.286	27.129	27.247	27.249	26.698	27.141	26.92		1912
Q9CPX4;P29391;A0A1B0GR60;P49945;A0A1B0GRH4;A0A1Y7VNT9	Ferritin;Ferritin light chain 1;Ferritin light chain 2	Ftl1;Ftl2	9	9	59.6	169.74	26.399	26.354	26.406	28.118	28.093	28.084	28.178	28.154	28.043		1913
P29416	Beta-hexosaminidase subunit alpha	Hexa	12	12	24.6	79.943	27.36	27.256	27.357	26.48	26.224	26.411	27.916	28.198	28.067		1914
P29452;A0A571BF22	Caspase-1;Caspase-1 subunit p20;Caspase-1 subunit p10	Casp1	2	2	5.2	1.6813	NaN	NaN	21.736	21.535	NaN	21.441	NaN	21.143	NaN		1915
Q3UPN1;P29533;A0A0G2JFP9;P29533-2	Vascular cell adhesion protein 1	Vcam1	4	4	6.8	10.459	NaN	28.287	28.807	28.955	28.896	28.623	NaN	NaN	NaN		1916
P29758	Ornithine aminotransferase, mitochondrial	Oat	13	13	36.4	207.1	26.848	26.591	26.77	28.227	28.281	28.388	26.92	26.964	27.064		1917
P29788	Vitronectin	Vtn	1	1	3.8	1.9296	NaN	NaN	NaN	19.649	20.117	NaN	NaN	NaN	NaN		1918
P30204;P30204-2;A0A1B0GRS5	Macrophage scavenger receptor types I and II	Msr1	17	17	28.8	72.321	29.945	29.986	29.867	28.194	28.176	28.318	30.598	30.803	30.732		1919
P30355;A0A0J9YUC8;A0A0J9YV38	Arachidonate 5-lipoxygenase-activating protein	Alox5ap	4	4	25.5	14.689	28.811	28.491	28.767	28.638	28.895	28.725	30.384	30.35	30.279		1920
P30412	Peptidyl-prolyl cis-trans isomerase C	Ppic	5	5	31.1	69.509	22.426	23.016	23.155	24.332	25.248	24.769	NaN	NaN	NaN		1921
P30416;F7CAT1;F6S2D5	Peptidyl-prolyl cis-trans isomerase FKBP4;Peptidyl-prolyl cis-trans isomerase FKBP4, N-terminally processed	Fkbp4	5	5	13.3	4.2775	22.318	22.226	21.783	22.924	23.543	23.391	22.19	22.164	22.114		1922
P30678	Guanine nucleotide-binding protein subunit alpha-15	Gna15	1	1	4	1.8867	NaN	NaN	NaN	NaN	NaN	21.537	NaN	21.938	21.64		1923
P30681;A0A1B0GQX9	High mobility group protein B2	Hmgb2	8	8	33.3	203.6	28.055	28.206	28.213	29.246	29.337	29.302	28.471	28.779	28.945		1924
P30993	C5a anaphylatoxin chemotactic receptor 1	C5ar1	1	1	3.4	1.7809	25.29	25.049	25.022	24.292	24.177	24.053	25.729	25.901	26.104		1925
P31001	Desmin	Des	17	12	38.8	71.335	25.576	25	25.367	26.607	26.762	26.591	NaN	21.528	23.338		1926
P31230;Q3UZG4;A0A0G2JEU9;A0A0G2JDW6;A0A0G2JDH0	Aminoacyl tRNA synthase complex-interacting multifunctional protein 1;Endothelial monocyte-activating polypeptide 2	Aimp1	12	12	49	59.068	28.387	28.277	28.306	28.754	28.841	29.001	28.235	28.403	28.261		1927
P31324;H3BK84	cAMP-dependent protein kinase type II-beta regulatory subunit	Prkar2b	5	4	19	20.454	NaN	21.592	21.983	23.424	24.505	24.14	23.839	23.78	23.939		1928
P31428;A0A1D5RML1;A0A1D5RM32	Dipeptidase 1	Dpep1	7	7	25.6	9.779	NaN	NaN	NaN	26.697	26.646	26.747	NaN	NaN	NaN		1929
P31725	Protein S100-A9	S100a9	3	3	29.2	56.5	27.992	27.684	27.766	23.183	22.543	23.653	NaN	NaN	NaN		1930
Q3LFS7;Q3LFS6;Q3LFS9;Q3LFS5;Q925P3;P31809-4;P31809-3;P31809-2;P31809	Carcinoembryonic antigen-related cell adhesion molecule 1	Ceacam1	1	1	6.4	2.036	NaN	NaN	NaN	21.578	21.692	21.672	20.782	NaN	21.145		1931
P31938	Dual specificity mitogen-activated protein kinase kinase 1	Map2k1	5	5	15.5	10.778	23.835	23.949	24.404	23.193	23.065	23.283	NaN	23.387	NaN		1932
P32020;P32020-2;A2APS4	Non-specific lipid-transfer protein	Scp2	8	8	17.6	39.238	27.552	27.564	27.581	26.865	26.944	27.104	27.996	28.002	28.002		1933
P32067;A2AR07;D6RI87;F6SXM5	Lupus La protein homolog	Ssb	17	17	32.8	323.31	28.582	28.38	28.427	27.554	27.591	27.663	27.415	27.411	27.515		1934
P32233	Developmentally-regulated GTP-binding protein 1	Drg1	13	13	37.9	198.55	27.53	27.552	27.671	27.65	27.765	27.729	26.294	26.71	26.372		1935
P32883-2	GTPase KRas;GTPase KRas, N-terminally processed	Kras	5	1	32.4	10.025	24.077	23.853	24.178	23.089	23.383	23.385	23.902	24.165	24.097		1936
P32921-2;P32921	Tryptophan--tRNA ligase, cytoplasmic;T1-TrpRS;T2-TrpRS	Wars	11	11	33.1	244.07	25.81	25.737	25.507	26.239	26.216	26.075	24.485	24.328	24.346		1937
P33174	Chromosome-associated kinesin KIF4	Kif4	10	10	9.9	14.34	20.647	24.432	22.505	22.497	22.357	23.581	21.543	21.671	20.859		1938
P33609	DNA polymerase alpha catalytic subunit	Pola1	3	3	3.7	4.0798	NaN	NaN	NaN	21.955	NaN	21.868	NaN	NaN	NaN		1939
P33610	DNA primase large subunit	Prim2	2	2	5	1.5171	NaN	NaN	NaN	21.733	20.661	21.197	NaN	NaN	19.708		1940
P33766	fMet-Leu-Phe receptor	Fpr1	4	4	16.8	3.5164	NaN	NaN	23.691	24.697	24.589	24.888	26.037	24.971	24.864		1941
P34022;H7BX22	Ran-specific GTPase-activating protein	Ranbp1	3	3	30.5	4.0128	22.211	NaN	22.588	22.778	22.505	23.123	21.723	21.771	22.681		1942
P34960;Q3TCW6;Q8BJC0;D6RJI9;D3Z705	Macrophage metalloelastase	Mmp12	10	10	24.5	13.128	25.197	24.376	25.412	24.264	24.664	24.131	25.497	25.515	25.474		1943
Q9CQI1;P35242	Pulmonary surfactant-associated protein A	Sftpa1	3	3	20.2	43.957	NaN	NaN	NaN	24.228	24.428	23.52	NaN	NaN	NaN		1944
P35276;D3YWL1;D3YW33	Ras-related protein Rab-3D	Rab3d	6	4	35.2	28.254	22.457	22.297	22.607	24.747	24.679	24.305	24.26	24.506	24.432		1945
P35278;Q8C266;A2A5F5;A2A5F6	Ras-related protein Rab-5C	Rab5c	11	8	65.7	323.31	29.788	30.066	29.946	29.271	29.431	29.492	30.203	30.415	30.361		1946
P35279;A0A1L1SRS6	Ras-related protein Rab-6A	Rab6a	12	1	54.3	9.683	24.267	24.301	24.737	23.571	23.815	23.851	23.919	23.987	23.971		1947
P35279-2;D3YV69	Ras-related protein Rab-6A	Rab6a	12	1	54.3	323.31	29.847	29.778	29.734	29.271	29.321	29.351	29.551	29.596	29.619		1948
P35282;A0A1W2P6Z4	Ras-related protein Rab-21	Rab21	7	7	42.8	124.17	27.746	27.713	27.84	26.926	27.245	27.329	27.871	27.805	27.824		1949
P35285;A2ARZ7	Ras-related protein Rab-22A	Rab22a	5	4	39.7	8.5291	22.938	24.238	24.371	22.998	23.14	23.855	24.312	24.495	24.611		1950
Q9D4I9;P35288	Ras-related protein Rab-23	Rab23	2	2	13.9	3.3352	20.189	21.026	19.854	NaN	20.153	20.503	NaN	NaN	19.703		1951
P35290;A0A286YD30	Ras-related protein Rab-24	Rab24	2	2	14.3	2.4812	NaN	NaN	NaN	NaN	NaN	21.929	NaN	22.098	22.425		1952
P35293;A0A3Q4EI12;A0A452J8C1;A0A3Q4EIF7	Ras-related protein Rab-18	Rab18	8	8	44.2	323.31	27.693	27.634	27.59	27.218	27.219	27.239	27.117	26.937	26.959		1953
P35294	Ras-related protein Rab-19	Rab19	3	3	24.9	7.275	NaN	NaN	NaN	22.592	22.808	21.224	NaN	NaN	21.096		1954
P35295	Ras-related protein Rab-20	Rab20	2	2	9.9	4.3474	22.379	NaN	22.246	23.215	22.547	23.335	NaN	NaN	20.975		1955
Q80YQ1;P35441	Thrombospondin-1	Thbs1	10	4	9.8	50.397	26.052	25.682	25.801	26.311	26.131	26.007	26.511	26.494	26.273		1956
P35486	Pyruvate dehydrogenase E1 component subunit alpha, somatic form, mitochondrial	Pdha1	12	12	31	40.783	27.049	27.027	26.98	26.931	27.035	27.002	27.549	27.55	27.571		1957
P35550;A0A140LIR6	rRNA 2-O-methyltransferase fibrillarin	Fbl	13	10	43.4	53.822	29.471	29.51	29.436	29.124	29.127	28.927	28.998	29.019	29.059		1958
P35564	Calnexin	Canx	36	36	46	323.31	31.59	31.647	31.665	31.55	31.646	31.635	31.234	31.316	31.397		1959
P35585;D3YZ71;A0A1D5RLW6;A0A0R4IZX6;A0A0R4J1L4;Q9WVP1;Q9WVP1-2;S4R1Q4;A0A1L1SUA0;A0A1D5RLL9;A0A1D5RMJ1	AP-1 complex subunit mu-1	Ap1m1	13	13	41.8	33.302	26.377	26.137	26.256	25.938	25.855	26.06	26.825	26.724	26.809		1960
P35700;B1AXW5;B1AXW6;B1AXW4	Peroxiredoxin-1	Prdx1	15	14	57.8	323.31	31.579	31.673	31.725	31.803	31.919	31.999	31.254	31.407	31.451		1961
P35821	Tyrosine-protein phosphatase non-receptor type 1	Ptpn1	16	16	42.8	202.78	28.924	28.911	28.962	28.642	28.687	28.651	28.622	28.626	28.662		1962
P35831	Tyrosine-protein phosphatase non-receptor type 12	Ptpn12	4	4	6.5	11.763	21.632	21.808	NaN	22.262	22.606	23.224	NaN	NaN	NaN		1963
P35979	60S ribosomal protein L12	Rpl12	4	4	35.8	48.615	26.437	26.34	26.576	27.358	27.283	27.488	27.222	27.345	27.402		1964
P35991;A2BDW0	Tyrosine-protein kinase BTK	Btk	9	9	19.3	116.45	25.443	25.8	25.762	26.252	26.258	26.251	25.683	25.835	25.826		1965
P36371;A6X8J6	Antigen peptide transporter 2	Tap2	20	20	29.8	123.22	28.544	28.469	28.41	26.736	26.693	26.927	26.84	26.799	26.817		1966
P36423;F6SG79;Q3TRY5	Thromboxane-A synthase	Tbxas1	13	13	24.8	165.31	27.437	27.571	27.504	27.835	27.811	27.839	27.834	27.788	28.099		1967
P37040;Q05DV1;E9Q997;E9PVT9;F6R7H8	NADPH--cytochrome P450 reductase	Por	31	31	46	323.31	32.072	32.15	32.192	30.371	30.341	30.474	30.085	30.143	30.242		1968
P37804;A0A1L1STN8	Transgelin	Tagln	4	4	23.4	9.9814	23.52	23.879	23.363	24.202	24.502	24.449	NaN	NaN	NaN		1969
P37889-2;P37889	Fibulin-2	Fbln2	4	4	5	13.467	NaN	20.278	20.498	23.033	23.199	23.198	NaN	NaN	NaN		1970
Q3U4X8;P37913;E9PV36;V9GWZ4;D3YUW4	DNA ligase;DNA ligase 1	Lig1	6	6	10.8	6.1999	NaN	NaN	NaN	23.383	23.79	23.346	22.347	NaN	NaN		1971
P38060	Hydroxymethylglutaryl-CoA lyase, mitochondrial	Hmgcl	4	4	16.6	38.455	25.355	24.854	25.044	25.276	25.638	25.834	26.208	25.564	26.472		1972
P38647	Stress-70 protein, mitochondrial	Hspa9	33	33	45.8	323.31	30.093	30.081	30.185	30.376	30.476	30.5	30.111	30.13	30.161		1973
P39098;P39098-2;A0A0G2JGT9	Mannosyl-oligosaccharide 1,2-alpha-mannosidase IB	Man1a2	2	2	6.2	15.555	23.516	23.46	23.554	22.387	22.118	22.581	22.623	22.941	22.291		1974
P39654	Arachidonate 15-lipoxygenase	Alox15	22	22	49.2	261.68	25.618	23.326	22.533	NaN	NaN	19.535	30.211	30.372	30.397		1975
P40124;B1ARS0;D3YTR7;A0A286YCS6;Q9CYT6	Adenylyl cyclase-associated protein 1	Cap1	13	13	38.4	323.31	27.325	27.332	27.444	28.027	28.234	28.363	27.716	27.855	27.936		1976
P40142;A0A286YE28	Transketolase	Tkt	13	13	31	87.567	25.53	26.219	24.872	27.23	27.364	27.205	26.583	26.769	26.589		1977
P40201;G3V014;Q8C7Q2	Chromodomain-helicase-DNA-binding protein 1	Chd1	5	3	5.6	11.783	22.883	22.652	23.092	22.515	22.611	22.741	22.272	22.788	22.607		1978
P40237;A2AIJ2;A2AIJ1	CD82 antigen;Tetraspanin	Cd82	2	2	8.3	3.0031	NaN	19.871	NaN	24.393	24.423	24.538	21.711	20.619	21.864		1979
P40240	CD9 antigen	Cd9	4	4	14.2	5.1803	25.695	24.565	25.948	28.23	28.014	27.707	27.965	28.548	27.515		1980
P40336;P40336-2;A0A1W2P7Z9;A0A1W2P7R7	Vacuolar protein sorting-associated protein 26A	Vps26a	11	11	42.2	105.79	25.617	25.637	25.527	25.979	26.077	26.088	26.704	26.777	26.944		1981
P40936	Indolethylamine N-methyltransferase	Inmt	5	5	27.7	85.496	NaN	21.273	NaN	27.634	27.128	25.66	NaN	NaN	NaN		1982
P41105	60S ribosomal protein L28	Rpl28	3	3	23.4	8.54	26.334	26.105	26.139	26.931	27.098	26.913	26.552	26.796	26.778		1983
P41233	ATP-binding cassette sub-family A member 1	Abca1	16	16	9.7	57.08	25.399	25.819	25.845	22.409	NaN	23.566	25.096	24.99	25.138		1984
P41241	Tyrosine-protein kinase CSK	Csk	4	4	14.4	2.6115	22.716	22.309	22.299	22.17	22.661	22.909	22.572	22.591	22.731		1985
P42125;A0A3Q4EC00;A0A452J8A5;A0A3Q4EC76	Enoyl-CoA delta isomerase 1, mitochondrial	Eci1	7	7	30.1	133.49	26.629	26.524	26.701	26.649	26.701	26.803	26.74	26.843	26.912		1986
P42208;E9Q3V6;F6WYM0;D3YYB1;D3Z3C0;D3Z1S1;F6UKN5;D3YV76;D3YZU7;G3UYQ0	Septin-2	2022-09-02	11	11	50.4	143.19	27.313	27.21	27.417	28.074	28.013	28.004	26.26	26.635	26.924		1987
P42227-2;P42227-3;P42227;B7ZC18;REV__F7AUV3;REV__Q5DU05;REV__A0A1L1SSA4	Signal transducer and activator of transcription 3;Signal transducer and activator of transcription	Stat3	4	4	8	5.2977	22.497	21.751	NaN	NaN	23.866	24.257	NaN	22.551	23.673		1988
P42669	Transcriptional activator protein Pur-alpha	Pura	2	2	17.1	14.8	NaN	24.251	24.301	22.442	NaN	NaN	23.761	23.655	23.842		1989
P42867	UDP-N-acetylglucosamine--dolichyl-phosphate N-acetylglucosaminephosphotransferase	Dpagt1	1	1	2.7	1.694	21.037	19.207	NaN	NaN	19.197	NaN	19.11	NaN	18.162		1990
P42932;H3BL49;H3BJB6;H3BLL1;H3BKG2;H3BKR8	T-complex protein 1 subunit theta	Cct8	34	34	60.2	323.31	30.854	30.844	30.873	31.555	31.553	31.551	30.557	30.557	30.681		1991
P43274	Histone H1.4	Hist1h1e	11	5	31.1	173.53	32.424	32.733	32.687	30.748	30.888	30.877	31.326	31.467	31.428		1992
P43275	Histone H1.1	Hist1h1a	12	10	31.9	87.614	33.14	33.289	33.311	31.742	31.64	31.613	32.179	32.144	32.155		1993
P43276	Histone H1.5	Hist1h1b	8	7	28.3	176.27	32.322	32.457	32.413	30.718	30.734	30.826	31.586	31.559	31.68		1994
P43277	Histone H1.3	Hist1h1d	10	2	30.8	59.28	31.129	31.469	31.436	29.565	25.896	29.979	30.338	30.454	30.674		1995
P43883;B1AXR5;B1AXR3	Perilipin-2	Plin2	6	6	22.8	22.921	23.765	23.992	24.094	24.706	25.425	25.443	NaN	23.115	22.081		1996
P45376;D3YVJ7	Aldose reductase	Akr1b1;Akr1b3	5	5	15.2	6.845	23.539	24.209	24.331	24.84	24.94	24.861	24.929	24.611	24.829		1997
P45591	Cofilin-2	Cfl2	2	1	18.7	42.164	19.83	NaN	20.682	21.246	NaN	21.837	NaN	NaN	NaN		1998
P45700;A0A1W2P788;A0A1W2P6N0	Mannosyl-oligosaccharide 1,2-alpha-mannosidase IA	Man1a1	5	5	12.8	47.603	24.838	24.837	24.94	23.236	23.333	22.623	23.685	24.194	24.178		1999
P45878	Peptidyl-prolyl cis-trans isomerase FKBP2	Fkbp2	3	3	37.9	25.999	26.468	26.375	26.597	24.718	24.496	25.059	25.197	25.392	25.287		2000
P45952;D6RFD7	Medium-chain specific acyl-CoA dehydrogenase, mitochondrial	Acadm	13	13	33.7	117.96	27.023	26.649	26.731	26.167	26.068	26.199	26.527	26.609	26.559		2001
P46061;A0A2R8VHK9;A0A2R8W753	Ran GTPase-activating protein 1	Rangap1	10	10	24.6	164.96	25.663	25.889	26.211	26.021	25.959	26.004	25.026	25.122	25.118		2002
P46460;G3UX86;G3UX98	Vesicle-fusing ATPase	Nsf	26	25	37.1	232.58	27.805	27.863	27.908	28.668	28.786	28.699	28.594	28.542	28.726		2003
P46467;Q8VEJ9;Q8BPY9	Vacuolar protein sorting-associated protein 4B;Vacuolar protein sorting-associated protein 4A;Fidgetin-like protein 1	Vps4b;Vps4a;Fignl1	2	2	5.2	2.4702	NaN	22.678	22.766	22.112	22.627	23.229	23.511	22.745	22.496		2004
Q8BVQ9;P46471	26S protease regulatory subunit 7	Psmc2	4	4	10.5	23.052	NaN	22.607	22.596	22.42	23.367	22.516	22.472	NaN	22.765		2005
P46638;G3UZD3;G3UY29;E9Q3P9;F8WGS1;G3UZL4;E9PZB2;F6R2Z5;D3YYB3;Q9WTL2	Ras-related protein Rab-11B	Rab11b;Rab11a	14	3	75.2	304.63	30.141	30.192	30.408	29.499	29.445	29.602	31.273	31.478	31.395		2006
P46664	Adenylosuccinate synthetase isozyme 2	Adss	1	1	4.6	3.1312	NaN	NaN	20.68	20.669	NaN	22.853	20.263	NaN	21.056		2007
P46935;A0A571BDN7;A0A571BEP7;V9GWV8;Q3V335;V9GXK3	E3 ubiquitin-protein ligase NEDD4	Nedd4	6	5	11.2	14.563	NaN	21.301	21.834	23.184	23.115	23.122	NaN	NaN	NaN		2008
P46978;D3YZN5	Dolichyl-diphosphooligosaccharide--protein glycosyltransferase subunit STT3A	Stt3a	16	15	19.6	84.029	29.244	29.235	29.268	29.282	29.362	29.452	29.495	29.49	29.579		2009
Q9DBX5;P47713	Cytosolic phospholipase A2;Phospholipase A2;Lysophospholipase	Pla2g4a	5	5	8.2	6.7159	23.64	23.013	23.907	23.399	22.649	21.962	22.194	22.27	23.262		2010
P47738;A0A0G2JEU1;A0A0G2JFQ0;A0A0G2JF60;D3YYF3;G3UWP3;Q9JHW9	Aldehyde dehydrogenase, mitochondrial	Aldh2	22	20	52.6	323.31	28.99	28.876	28.994	30.685	30.674	30.76	32.407	32.566	32.562		2011
P47754;A0A0N4SVM0;D6RCW7	F-actin-capping protein subunit alpha-2	Capza2	12	10	63.3	323.31	28.329	28.448	28.295	28.515	28.623	28.528	28.823	28.901	28.935		2012
P47758;A0A1W2P830	Signal recognition particle receptor subunit beta	Srprb	10	10	42	178.97	27.919	28.149	28.208	28.193	28.277	28.325	27.494	27.57	27.631		2013
P47791-2;P47791	Glutathione reductase, mitochondrial	Gsr	8	8	25.9	25.749	25.106	25.075	25.155	25.714	25.705	25.909	25.488	25.384	25.584		2014
P47856-2;P47856	Glutamine--fructose-6-phosphate aminotransferase [isomerizing] 1	Gfpt1	1	1	2.2	2.2018	NaN	NaN	NaN	20.86	NaN	NaN	NaN	NaN	NaN		2015
P47911	60S ribosomal protein L6	Rpl6	12	12	31.8	46.206	28.378	28.403	28.284	29.074	29.063	29.183	28.509	28.62	28.531		2016
P47915;A0A1L1SUN1;A0A1L1SS27;W4VSN7	60S ribosomal protein L29	Rpl29;Gm3550	2	2	11.9	5.5101	26.504	26.266	26.215	26.847	26.923	26.901	26.321	26.449	26.411		2017
P47955	60S acidic ribosomal protein P1	Rplp1	1	1	14	35.047	25.143	25.033	25.391	24.803	24.812	24.964	24.834	25.108	25.235		2018
P47962;D3YYV8	60S ribosomal protein L5	Rpl5	9	9	28.3	28.68	26.568	26.522	26.581	26.636	26.716	26.569	26.331	26.475	26.396		2019
P47963	60S ribosomal protein L13	Rpl13	10	10	42.7	187.34	28.099	27.873	27.784	28.623	28.617	28.654	28.208	28.35	28.42		2020
P48024;A0A1L1SSA3;J3QPZ8;Q9CXU9;J3QN87	Eukaryotic translation initiation factor 1;Eukaryotic translation initiation factor 1b	Eif1;Eif1b	4	4	41.6	15.551	24.124	24.364	22.812	23.136	22.779	22.936	20.364	20.287	22.008		2021
P48025;E9PWE9	Tyrosine-protein kinase SYK;Tyrosine-protein kinase	Syk	17	17	46.6	319.32	26.173	26.161	26.207	27.519	27.488	27.621	25.905	26.199	26.297		2022
P48036;A0A0G2JGQ0	Annexin A5	Anxa5	18	18	63.3	323.31	28.531	28.493	28.526	30.131	30.112	30.16	28.113	28.34	28.27		2023
P48410;A2ALN0	ATP-binding cassette sub-family D member 1	Abcd1	13	13	25.8	161.53	26.251	26.636	26.335	25.66	25.705	26.013	26.193	26.361	26.377		2024
Q8BLF6;Q8BMG0;P48441	Alpha-L-iduronidase	Idua	2	2	4.9	1.9166	NaN	22.138	NaN	NaN	NaN	NaN	22.768	22.986	23.246		2025
P48678;P48678-2;P48678-3;D3YUF7	Prelamin-A/C;Lamin-A/C	Lmna	52	50	69.8	323.31	31.816	32.032	31.984	33.291	33.378	33.361	32.586	32.68	32.728		2026
P48962;Q3V132	ADP/ATP translocase 1	Slc25a4	14	7	44.3	154.54	31.536	31.61	31.649	31.662	31.791	31.752	31.507	31.576	31.628		2027
P48999;E9Q6H6;E9QA93;A0A0N4SW45	Arachidonate 5-lipoxygenase	Alox5	22	22	36.1	263.51	26.344	26.372	26.429	28.19	28.213	28.315	29.708	29.814	29.809		2028
P49070	Calcium signal-modulating cyclophilin ligand	Camlg	2	2	15	57.584	22.707	NaN	22.694	NaN	22.668	22.844	22.416	22.371	22.766		2029
P49135	TFIIH basal transcription factor complex helicase XPB subunit	Ercc3	4	4	9.1	5.6568	19.393	19.778	19.508	NaN	NaN	NaN	NaN	NaN	NaN		2030
P49282;P49282-4	Natural resistance-associated macrophage protein 2	Slc11a2	1	1	4	2.3123	NaN	21.732	21.088	NaN	NaN	19.757	22.077	21.932	21.629		2031
P49312;Q5EBP8;P49312-2;V9GXF8	Heterogeneous nuclear ribonucleoprotein A1;Heterogeneous nuclear ribonucleoprotein A1, N-terminally processed	Hnrnpa1	16	15	62.2	285.28	28.321	28.486	28.484	26.725	27.072	26.95	28.442	28.646	28.713		2032
P49586;D3Z3T5;Q811Q9-2;Q811Q9	Choline-phosphate cytidylyltransferase A;Choline-phosphate cytidylyltransferase B	Pcyt1a;Pcyt1b	6	6	22.3	9.4449	23.503	23.189	24.085	25.14	25.535	25.261	22.887	22.464	23.216		2033
P49710;E9Q4E5	Hematopoietic lineage cell-specific protein	Hcls1	11	11	32.1	167.75	25.315	25.024	25.681	25.725	25.949	25.634	26.323	26.699	26.612		2034
P49717	DNA replication licensing factor MCM4	Mcm4	2	2	3	9.4578	NaN	NaN	NaN	20.914	21.807	21.858	NaN	NaN	NaN		2035
P49718	DNA replication licensing factor MCM5	Mcm5	10	10	20.8	14.732	NaN	NaN	NaN	25.092	25.079	23.719	21.556	22.527	NaN		2036
P49722;Q8BKE0	Proteasome subunit alpha type-2	Psma2	3	3	22.6	5.6981	21.729	22.529	21.748	22.893	23.031	23.183	20.913	22.189	21.89		2037
P49769;P49769-2	Presenilin-1;Presenilin-1 NTF subunit;Presenilin-1 CTF subunit;Presenilin-1 CTF12	Psen1	6	5	18.4	81.249	24.575	24.725	24.565	24.995	25.565	24.833	25.486	25.563	25.839		2038
P49817;H3BKG0;D3Z148	Caveolin-1;Caveolin	Cav1	6	3	41	57.038	27.795	27.599	27.71	28.385	28.291	28.864	24.205	24.352	23.91		2039
P50136;Q3U3J1;A0A0U1RPK5	2-oxoisovalerate dehydrogenase subunit alpha, mitochondrial	Bckdha	8	8	29.6	30.33	22.972	23.188	23.261	24.271	24.263	24.021	24.255	24.222	23.33		2040
P50171;P50171-2;G3UX44;A0A494BA51;A0A494BAF4	Estradiol 17-beta-dehydrogenase 8	Hsd17b8;H2-Ke6	6	6	33.2	17.357	23.717	23.297	23.663	22.733	22.87	22.69	24.357	24.459	24.358		2041
P50172;Q3TJI8;F2Z3U6	Corticosteroid 11-beta-dehydrogenase isozyme 1	Hsd11b1	6	6	22.6	59.965	19.279	NaN	NaN	27.237	27.405	26.903	21.547	22.083	21.868		2042
P50247;A2ALT5	Adenosylhomocysteinase	Ahcy	5	5	13.2	6.0056	24.085	24.069	24.036	24.056	24.525	23.213	25.554	25.213	24.979		2043
P50285;Q3UNX7;D3Z0T2;A0A0A6YVP9;Q8C9C1	Dimethylaniline monooxygenase [N-oxide-forming] 1	Fmo1	8	8	20.3	10.71	NaN	21.183	NaN	25.409	25.896	25.916	NaN	NaN	NaN		2044
P50427	Steryl-sulfatase	Sts	14	14	25	80.297	25.852	26.016	26.178	26.907	26.784	26.974	28.261	28.356	28.388		2045
P50516;P50516-2;D3Z1B9;D3YWH3;D3YZ23	V-type proton ATPase catalytic subunit A	Atp6v1a	38	38	67.1	323.31	30.043	30.025	29.98	30.743	30.696	30.732	31.656	31.608	31.561		2046
P50518;A0A0N4SW07;A0A0N4SW34;A0A0N4SWA3;Q9D593	V-type proton ATPase subunit E 1	Atp6v1e1	18	18	61.5	323.31	28.417	28.378	28.417	29.257	29.41	29.396	30.011	30.051	30.161		2047
P50544;B1AR28	Very long-chain specific acyl-CoA dehydrogenase, mitochondrial	Acadvl	22	22	41	193.66	27.682	27.687	27.832	27.983	28.056	28.163	27.907	27.89	28.014		2048
P50580;P50580-2	Proliferation-associated protein 2G4	Pa2g4	15	15	41.6	85.478	27.887	28.01	27.994	27.681	27.692	27.83	27.062	27.318	27.334		2049
Q8CE80;P51125-6;P51125-3;P51125-2;P51125;A0A338P6J9;Q921U7;Q8C281;P51125-7;P51125-5;P51125-4	Calpastatin	Cast	21	7	37.9	249.82	27.238	27.122	27.101	28.275	28.385	28.352	27.988	28.122	28.127		2050
P51150;A0A0N4SVR6;A0A0N4SVG9	Ras-related protein Rab-7a	Rab7a	17	17	69.1	323.31	30.717	30.765	30.858	30.996	31.074	31.13	31.611	31.815	31.799		2051
P51175;A0A0A6YX50	Protoporphyrinogen oxidase	Ppox	5	5	17.2	44.47	23.708	23.703	23.511	23.009	22.84	23.197	23.361	23.877	23.402		2052
P51432;Q8C8I0	1-phosphatidylinositol 4,5-bisphosphate phosphodiesterase beta-3	Plcb3	3	3	5.5	59.828	21.602	21.164	21.803	20.662	NaN	22.067	NaN	20.785	NaN		2053
Q8BGZ6;P51569	Alpha-galactosidase A	Gla	1	1	2.9	2.897	21.146	21.305	NaN	21.622	21.402	20.539	21.287	NaN	21.77		2054
P51655;Q8R3X6;Q9R087	Glypican-4;Secreted glypican-4;Glypican-6;Secreted glypican-6	Gpc4;Gpc6	2	2	4.8	20.111	21.882	22.121	22.416	23.089	23.003	23.301	NaN	NaN	NaN		2055
P51660	Peroxisomal multifunctional enzyme type 2;(3R)-hydroxyacyl-CoA dehydrogenase;Enoyl-CoA hydratase 2	Hsd17b4	23	23	44.8	323.31	29.527	29.623	29.666	29.817	29.865	29.937	29.114	29.204	29.329		2056
P51675	C-C chemokine receptor type 1	Ccr1	2	2	5.6	10.73	22.751	23.007	22.944	22.524	22.306	22.371	26.162	26.232	26.389		2057
P51829;A0A1B0GT56	Adenylate cyclase type 7	Adcy7	6	6	9.4	15.167	NaN	NaN	NaN	23.847	23.647	22.927	24.153	22.827	24.118		2058
P51863	V-type proton ATPase subunit d 1	Atp6v0d1	12	12	34.2	165.06	27.41	27.483	27.61	27.959	27.96	27.977	29.529	29.557	29.471		2059
P51881	ADP/ATP translocase 2;ADP/ATP translocase 2, N-terminally processed	Slc25a5	13	6	46.3	66.669	30.044	29.936	30.158	30.358	30.265	30.198	30.04	30.064	30.245		2060
P51949	CDK-activating kinase assembly factor MAT1	Mnat1	2	2	8.4	2.5295	20.187	19.75	20.203	20.595	NaN	19.901	NaN	NaN	NaN		2061
P52019;Q3TSS7	Squalene monooxygenase	Sqle	5	5	12.4	7.8419	23.095	21.974	23.352	22.883	23.086	23.098	23.82	23.452	23.506		2062
P52196	Thiosulfate sulfurtransferase	Tst	3	3	11.4	5.4012	NaN	NaN	NaN	22.295	22.359	21.922	NaN	NaN	NaN		2063
P52293;A2A600;A2A601;F2Z431;A2A602;A6PW68	Importin subunit alpha-1	Kpna2	7	7	21.7	132.88	22.764	23.138	22.454	24.479	24.634	24.979	21.191	21.807	21.478		2064
P52431;D6RFB8	DNA polymerase delta catalytic subunit;DNA polymerase	Pold1	5	5	5.6	19.528	NaN	NaN	21.535	22.729	22.817	22.205	21.903	22.212	22.049		2065
P52432;G3UXX5;D3Z7Q8;G3UX92;D3Z3D6	DNA-directed RNA polymerases I and III subunit RPAC1	Polr1c	4	4	14.5	42.263	22.961	22.6	23.102	23.486	23.33	23.524	22.581	22.612	22.814		2066
P52480;A0A1L1SU37;A0A1L1SQV8;A0A1L1SUV0;A0A1L1SSN6;A0A1L1STV8;A0A1L1ST52;A0A1L1SVH2;E9Q509;G3X925;P53657	Pyruvate kinase PKM	Pkm	32	4	59.9	323.31	31.319	31.326	31.332	29.422	29.335	29.395	30.269	30.334	30.319		2067
P52480-2	Pyruvate kinase PKM	Pkm	31	3	59.9	7.2209	25.404	25.446	25.701	23.073	22.987	22.732	24.013	23.921	24.17		2068
P52795	Ephrin-B1	Efnb1	3	3	16.2	5.4576	NaN	NaN	NaN	21.601	NaN	21.329	NaN	NaN	NaN		2069
P52825;A2A8E7;A2A8E8	Carnitine O-palmitoyltransferase 2, mitochondrial	Cpt2	11	11	22.6	20.799	25.458	25.459	25.689	25.848	26.175	26.519	26.054	25.929	26.084		2070
P52875;D3YV67	Transmembrane protein 165	Tmem165	5	5	22.6	78.279	26.252	26.384	26.499	26.289	26.674	26.409	25.869	25.883	25.947		2071
Q6NSP9;P52927	High mobility group protein HMGI-C	Hmga2	2	2	17.8	3.7625	NaN	22.928	NaN	22.788	NaN	22.767	NaN	NaN	NaN		2072
P53395	Lipoamide acyltransferase component of branched-chain alpha-keto acid dehydrogenase complex, mitochondrial	Dbt	8	8	17	9.4708	24.96	25.036	25.031	24.382	24.577	24.026	25.26	25.292	25.395		2073
P53568	CCAAT/enhancer-binding protein gamma	Cebpg	1	1	20.7	2.9661	NaN	NaN	NaN	NaN	NaN	NaN	22.109	22.583	NaN		2074
P53702	Cytochrome c-type heme lyase	Hccs	3	3	19.9	11.206	21.628	22.002	21.798	21.965	22.639	21.986	20.678	21.493	21.473		2075
P53798;A0A571BEK9;A0A286YD20	Squalene synthase	Fdft1	3	3	8.4	1.6695	NaN	21.333	NaN	NaN	NaN	NaN	21.153	NaN	NaN		2076
P53810;J3QQ30;J3QPW1;F8WGG5	Phosphatidylinositol transfer protein alpha isoform	Pitpna	7	7	37.6	15.598	24.566	24.725	24.827	25.459	25.076	25.007	25.086	24.988	25.068		2077
P53986	Monocarboxylate transporter 1	Slc16a1	4	4	11.8	77.272	24.363	23.964	24.109	24.784	24.872	24.781	23.911	23.723	23.664		2078
P53994;G3UXQ7;G3V022	Ras-related protein Rab-2A	Rab2a	10	5	61.8	323.31	28.377	28.272	28.428	28.02	27.899	27.951	28.465	28.303	28.314		2079
P54071;D6RIL6;A0A0U1RP68;A0A0U1RPR1	Isocitrate dehydrogenase [NADP], mitochondrial	Idh2	17	16	34.7	323.31	29.996	29.995	30.01	28.764	28.631	28.839	29.674	29.734	29.837		2080
P54116	Erythrocyte band 7 integral membrane protein	Stom	12	12	51.1	291.14	26.831	26.645	26.727	29.338	29.684	29.458	30.304	30.406	30.401		2081
P54728	UV excision repair protein RAD23 homolog B	Rad23b	1	1	11.3	2.8183	21.416	21.727	21.549	21.858	21.891	22.99	20.798	21.739	NaN		2082
P54775;A0A140LIZ5	26S protease regulatory subunit 6B	Psmc4	5	5	28	5.0728	22.312	22.615	23	23.367	23.074	23.371	22.209	23.595	22.554		2083
P54818;A0A1Y7VM63	Galactocerebrosidase	Galc	3	3	5.8	3.7719	22.971	22.482	22.739	22.231	22.828	NaN	22.87	22.637	22.481		2084
P54822;E9Q242;E9Q0A0;E9Q3T7	Adenylosuccinate lyase	Adsl	3	3	6.4	4.3556	22.144	22.153	22.37	22.955	22.765	22.098	22.853	22.414	22.369		2085
P54823	Probable ATP-dependent RNA helicase DDX6	Ddx6	5	5	17	25.775	25.408	25.745	25.235	25.563	24.841	25.164	24.839	25.326	25.6		2086
P54923	[Protein ADP-ribosylarginine] hydrolase	Adprh	2	2	12.2	2.7122	21.191	NaN	22.233	NaN	22.563	20.815	21.791	NaN	21.081		2087
P55096;A0A0G2JDI9	ATP-binding cassette sub-family D member 3	Abcd3	13	13	27.3	53.464	26.66	26.605	26.57	26.242	26.04	25.926	25.882	25.617	25.671		2088
P55097	Cathepsin K	Ctsk	5	5	15.8	16.492	NaN	NaN	NaN	27.341	27.385	27.233	NaN	NaN	NaN		2089
[truncated: 2,447 more rows]
