# Supplementary material for: Lung macrophages utilize unique cathepsin K–dependent phagosomal machinery to degrade intracellular collagen
Source: Life Sci Alliance. 2023 Jan 25;6(4):e202201535. doi: 10.26508/lsa.202201535 (PMC9877437; doi:10.26508/lsa.202201535)
Supplement: Supplementary file 2 [file LSA-2022-01535_TableS2.xlsx]

## Sheet: Table EV2
Donor ID	Sex	Age	Smoking	End of smoking	COPD	Figure 4D	Figure 4E	Figure 4F	Figure 4G
1	Male	71	exsmoker	1992		X	X		X
2	Male	84	exsmoker	1976		X	X		X
3	Male	64	non-smoker					X	X
4	Female	73	exsmoker	1998					X
5	Female	73	exsmoker	1998					X
6	Male	51	non-smoker	Asthma		X	X	X	X
7	Male	67	non-smoker			X	X	X	X
8	Female	62	non-smoker						X
9	Female	69	smoker			X		X	X
10	Male	unknown	smoker		X			X	X
11	Female	72	smoker		X				X
12	Female	72	exsmoker	2000	X				X
13	Female	72	smoker		X				X
